# Supplementary material for: Simulated natural daylight and twilight modulate activity and light sampling behaviour in mice
Source: BMC Biol. 2026 Jan 22;24:40. doi: 10.1186/s12915-026-02517-7 (PMC12911055; doi:10.1186/s12915-026-02517-7)
Supplement: Supplementary file 2 — Additional file 2. Validation daylight intensity-only ramp measurements. [file 12915_2026_2517_MOESM2_ESM.xlsx]

## Sheet: Dawn twilight ramp
Dawn ramp
Alpha opic lux ratio (relative to max value)
degrees of solar elevation	S cone opic lux	Melanopic lux	Rhodopic lux	M cone opic lux
-6	1	0.843523	0.759625	0.711226
-5	1	0.942708	0.864699	0.818425
-4	0.991339	1	0.944385	0.910177
-3	0.92646	1	0.963378	0.939237
-2	0.917312	1	0.966777	0.944396
-1	0.918166	1	0.97164	0.952559
0	0.905072	1	0.972123	0.953621
24	0.916331	1	0.994244	0.990789
Alpha-opic lux corrected for the changes in melanopic lux across condition 5 ramp (target alpha opic lux)							Log quanta corrected for changes in melanopic lux across condition 5 ramp
degrees of solar elevation	Time (mins into 2hr ramp)	S cone opic lux	Melanopic lux	Rhodopic lux	M cone opic lux		degrees of solar elevation	Time (mins into 2hr ramp)	S-cone	Melanopsin	Rods	M-cone
-6	0	42.0854	35.5	31.9691	29.9322		-6	0	12.48	13.11	13.09	13.08
-5	25	52.7205	49.7	45.5873	43.1477		-5	25	12.58	13.25	13.25	13.24
-4	56	74.2513	74.9	70.7345	68.1722		-4	56	12.73	13.43	13.44	13.44
-3	77	87.6431	94.6	91.1355	88.8518		-3	77	12.8	13.54	13.55	13.56
-2	92	108.426	118.2	114.273	111.628		-2	92	12.89	13.63	13.65	13.66
-1	104	126.615	137.9	133.989	131.358		-1	104	12.96	13.7	13.72	13.73
24	114	155.501	169.7	168.723	168.137		24	114	13.1	13.8	13.8	13.8
24	120	155.501	169.7	168.723	168.137		24	120	13.1	13.8	13.8	13.8
LED powers required to achieve the alpha opic lux values above
degrees of solar elevation	Time into 2hr ramp (mins)	Violet	Blue	Green
-6	0	11.8847	0.923279	3.13759
-5	25	14.7861	1.64333	4.75419
-4	56	20.7374	2.27403	8.08181
-3	77	24.3635	2.86037	11.0095
-2	92	30.1198	3.54207	13.9345
-1	104	35.1797	3.85633	16.5807
24	114	43.226	3.25889	22.2661
24	120	43.226	3.25889	22.2661
Alpha opic lux values (calculated using rodent toolbox) produced by the LED power values							Log quanta values (calculated using rodent toolbox) produced by the LED power values
degrees of solar elevation	Time into 2hr ramp (mins)	S cone opic lux	Melanopic lux	Rhodopic lux	M cone opic lux		degrees of solar elevation	Time (mins into 2hr ramp)	S-cone	Melanopsin	Rods	M-cone
-6	0	42.08	35.5877	31.6684	30.152		-6	0	12.51	13.09	13.08	13.07
-5	25	52.715	49.7887	45.2833	43.37		-5	25	12.61	13.24	13.24	13.23
-4	56	74.247	74.9685	70.4997	68.3438		-4	56	12.76	13.42	13.43	13.43
-3	77	87.6413	94.6282	91.0388	88.9225		-3	77	12.83	13.53	13.55	13.55
-2	92	108.425	118.224	114.191	111.687		-2	92	12.92	13.62	13.64	13.65
-1	104	126.615	137.901	133.987	131.36		-1	104	12.99	13.69	13.71	13.72
24	114	155.511	169.537	169.284	167.727		24	114	13.1	13.8	13.8	13.8
24	120	155.511	169.537	169.284	167.727		24	120	13.1	13.8	13.8	13.8
