# Supplementary material for: Simulated natural daylight and twilight modulate activity and light sampling behaviour in mice
Source: BMC Biol. 2026 Jan 22;24:40. doi: 10.1186/s12915-026-02517-7 (PMC12911055; doi:10.1186/s12915-026-02517-7)
Supplement: Supplementary file 4 — Additional file 4. Rodent toolbox, used to calculate alpha-opic lux and log quanta from an SPD. [file 12915_2026_2517_MOESM4_ESM.xlsx]

## Sheet: INPUT
nm	SPD, total in µW/cm²
300
305
310
315
320
325
330
335
340
345
350
355
360
365
370
375
380
385
390
395
400
405
410
415
420
425
430
435
440
445
450
455
460
465
470
475
480
485
490
495
500
505
510
515
520
525
530
535
540
545
550
555
560
565
570
575
580
585
590
595
600
605
610
615
620
625
630
635
640
645
650
655
660
665
670
675
680
685
690
695
700
705
710
715
720
725
730
735
740
745
750
755
760
765
770
775
780

## Sheet: Toolbox
	Rodent Toolbox v2
	Title										Chart input		Pigment	Melanopsin
1)	Select mode		approximate mode
			i. Select illuminant details below
			ii. Example spectra A, D, F and L are not necessarily representative
			iii. Consider enterring 1nm or 5nm spectral data for more accurate results																	User defined measurement			Spectral breakdowns					Spectral power distribution chart					Input for user defined measurements
2)	Details of light measurement																			nm	SPD, total in µW/cm²		nm	Lux	Power	Quanta		nm	Unweighted	Melanopsin	Weighted		nm	SPD, total in µW/cm²
		Light source	D	daylight																300	0		300	0	0.000236232	3.56766e+08		300	0.000236232	0	0		300	0
		Units	L	illuminance																305	0		305	0	0.0115297	1.77027e+10		305	0.0115297	0	0		305	0
		Amount	100	lux			²	µ												310	0		310	0	0.0228231	3.56172e+10		310	0.0228231	0.05343	0.000243913		310	0
																				315	0		315	0	0.081505	1.29246e+11		315	0.081505	0.177285	0.00289023		315	0
3)	For blackbody or narrowband sources																			320	0		320	0	0.140188	2.25831e+11		320	0.140188	0.278665	0.0078139		320	0
		Blackbody temperature	2856	n/a																325	0		325	0	0.19844	3.24665e+11		325	0.19844	0.364155	0.0144541		325	0
		Narrowband peak	608	n/a				nm												330	0		330	0	0.256693	4.26434e+11		330	0.256693	0.4377	0.0224733		330	0
		Narrowband FWHM	30	n/a	Peak spectral irradiance			460												335	0		335	0	0.266721	4.49807e+11		335	0.266721	0.499365	0.0266411		335	0
																				340	0		340	0	0.276751	4.73686e+11		340	0.276751	0.550435	0.0304699		340	0
4)	Photopic illuminance (human)																			345	0		345	0	0.293941	5.10508e+11		345	0.293941	0.594965	0.0349806		345	0
			Sensitivity	lmax	Subscript	Curve		lux	Melanopic EDI	M/P										350	0		350	0	0.311132	5.48196e+11		350	0.311132	0.633335	0.0394143		350	0
			Visibility	555	n/a	V(λ)		100	100	1										355	0		355	0	0.317112	5.66715e+11		355	0.317112	0.663885	0.0421097		355	0
																				360	0		360	0	0.323093	5.85536e+11		360	0.323093	0.68493	0.0442639		360	0
5)	Rodent retinal photopigment complement (all weighted)																			365	0		365	0	0.341974	6.2836e+11		365	0.341974	0.69823	0.0477603		365	0
			Sensitivity	lmax	α: rNα(λ)	Curve		α-opic rlux												370	0		370	0	0.360854	6.72135e+11		370	0.360854	0.708625	0.0511475		370	0
			S cone	360	sc	rNsc(λ)		100												375	0		375	0	0.353533	6.67398e+11		375	0.353533	0.7225	0.0510909		375	0
			Melanopsin	480	z	rNz(λ)		100												380	0		380	9.22207e-05	0.346212	6.62291e+11		380	0.346212	0.744845	0.0515803		380	0
			Rod	498	r	rNr(λ)		100												385	0		385	0.000158411	0.362397	7.02374e+11		385	0.362397	0.77876	0.05645		385	0
			M cone	508	mc	rNmc(λ)		100												390	0		390	0.000310287	0.378583	7.43273e+11		390	0.378583	0.830135	0.0628616		390	0
																				395	0		395	0.000705395	0.475939	9.46393e+11		395	0.475939	0.905095	0.0861631		395	0
6)	Unweighted summations from 300 to 780 nm inclusive																			400	0		400	0.00155058	0.573296	1.15441e+12		400	0.573296	1.0069	0.115463		400	0
			Quantity		Units			Amount												405	0		405	0.00263819	0.603538	1.2305e+12		405	0.603538	1.13823	0.137408		405	0
			Irradiance		µW/cm²			52.6923												410	0		410	0.00523777	0.633781	1.30812e+12		410	0.633781	1.30114	0.164946		410	0
			Photon flux		1/cm²/s			1.46322e+14												415	0		415	0.009537	0.640521	1.33815e+12		415	0.640521	1.49677	0.191763		415	0
			Log photon flux		log₁₀ (1/cm²/s)			14.1653												420	0		420	0.0176832	0.647261	1.36852e+12		420	0.647261	1.7246	0.223277		420	0
																				425	0		425	0.0311062	0.623882	1.3348e+12		425	0.623882	1.98239	0.247382		425	0
																				430	0		430	0.0475768	0.600503	1.29989e+12		430	0.600503	2.26818	0.272438		430	0
			M/P Ratio of light source					1												435	0		435	0.0763123	0.663484	1.45293e+12		435	0.663484	2.57854	0.3422		435	0
																				440	0		440	0.114121	0.726466	1.60913e+12		440	0.726466	2.9045	0.422048		440	0
																				445	0		445	0.156421	0.768524	1.72163e+12		445	0.768524	3.23653	0.497522		445	0
																				450	0		450	0.210381	0.810588	1.83627e+12		450	0.810588	3.56617	0.578201		450	0
																				455	0		455	0.266657	0.813373	1.86305e+12		455	0.813373	3.88622	0.632257		455	0
																				460	0		460	0.334462	0.816158	1.88997e+12		460	0.816158	4.18773	0.683643		460	0
																				465	0		465	0.406789	0.80594	1.8866e+12		465	0.80594	4.45818	0.718681		465	0
																				470	0		470	0.494453	0.795715	1.88269e+12		470	0.795715	4.6875	0.746061		470	0
																				475	0		475	0.614781	0.799393	1.91151e+12		475	0.799393	4.86432	0.777783		475	0
																				480	0		480	0.762524	0.803072	1.94052e+12		480	0.803072	4.97096	0.798493		480	0
																				485	0		485	0.900124	0.778437	1.90059e+12		485	0.778437	4.99947	0.778437		485	0
																				490	0		490	1.07099	0.753803	1.85942e+12		490	0.753803	4.95074	0.746456		490	0
																				495	0		495	1.33473	0.755687	1.88309e+12		495	0.755687	4.826	0.729466		495	0
																				500	0		500	1.67126	0.757564	1.90683e+12		500	0.757564	4.62192	0.700355		500	0
																				505	0		505	2.09249	0.752189	1.91224e+12		505	0.752189	4.33371	0.652023		505	0
																				510	0		510	2.56567	0.746813	1.91737e+12		510	0.746813	3.97724	0.594114		510	0
																				515	0		515	3.05893	0.73638	1.90912e+12		515	0.73638	3.57529	0.52661		515	0
																				520	0		520	3.52034	0.725947	1.90034e+12		520	0.725947	3.14638	0.456869		520	0
																				525	0		525	3.98729	0.735992	1.94516e+12		525	0.735992	2.70925	0.398839		525	0
																				530	0		530	4.39223	0.74603	1.99047e+12		530	0.74603	2.28113	0.340394		530	0
																				535	0		535	4.59045	0.734655	1.97861e+12		535	0.734655	1.87674	0.275781		535	0
																				540	0		540	4.71277	0.72328	1.96618e+12		540	0.72328	1.50744	0.218082		540	0
																				545	0		545	4.83439	0.722039	1.98098e+12		545	0.722039	1.18097	0.170559		545	0
																				550	0		550	4.89816	0.720793	1.9957e+12		550	0.720793	0.900985	0.129898		550	0
																				555	0		555	4.8273	0.706778	1.97469e+12		555	0.706778	0.668645	0.0945267		555	0
																				560	0		560	4.70793	0.692763	1.95297e+12		560	0.692763	0.482975	0.0669246		560	0
																				565	0		565	4.54546	0.680066	1.93429e+12		565	0.680066	0.340215	0.0462786		565	0
																				570	0		570	4.33934	0.667368	1.91498e+12		570	0.667368	0.23445	0.0312962		570	0
																				575	0		575	4.16069	0.665476	1.9263e+12		575	0.665476	0.158635	0.0211158		575	0
																				580	0		580	3.94309	0.663584	1.93752e+12		580	0.663584	0.10579	0.0140416		580	0
																				585	0		585	3.56255	0.638983	1.88178e+12		585	0.638983	0.06978	0.00891859		585	0
																				590	0		590	3.17655	0.614381	1.82479e+12		590	0.614381	0.045695	0.00561543		590	0
																				595	0		595	2.93767	0.618956	1.85396e+12		595	0.618956	0.02981	0.0036906		595	0
																				600	0		600	2.68725	0.62353	1.88335e+12		600	0.62353	0.019425	0.00242267		600	0
																				605	0		605	2.40838	0.622119	1.89475e+12		605	0.622119	0.012665	0.001576		605	0
																				610	0		610	2.13245	0.62071	1.90608e+12		610	0.62071	0.008275	0.00102738		610	0
																				615	0		615	1.85061	0.614127	1.90133e+12		615	0.614127	0.00542	0.000665784		615	0
																				620	0		620	1.58097	0.607544	1.89624e+12		620	0.607544	0.00356	0.000432617		620	0
																				625	0		625	1.29851	0.592268	1.86347e+12		625	0.592268	0.00235	0.000278396		625	0
																				630	0		630	1.04433	0.576993	1.82993e+12		630	0.576993	0.00156	0.000180041		630	0
																				635	0		635	0.857277	0.578415	1.849e+12		635	0.578415	0.00104	0.000120323		635	0
																				640	0		640	0.693052	0.579837	1.86814e+12		640	0.579837	0.0007	8.11858e-05		640	0
																				645	0		645	0.535306	0.567117	1.84143e+12		645	0.567117	0.00047	5.33146e-05		645	0
																				650	0		650	0.405159	0.554396	1.81408e+12		650	0.554396	0.00032	3.54851e-05		650	0
																				655	0		655	0.309344	0.555047	1.83018e+12		655	0.555047	0.00022	2.44246e-05		655	0
																				660	0		660	0.231521	0.555697	1.84631e+12		660	0.555697	0.00015	1.66727e-05		660	0
																				665	0		665	0.171376	0.562844	1.88423e+12		665	0.562844	0.000105	1.1821e-05		665	0
																				670	0		670	0.124577	0.56999	1.9225e+12		670	0.56999	7e-05	7.98071e-06		670	0
																				675	0		675	0.0881267	0.556157	1.88984e+12		675	0.556157	5e-05	5.56216e-06		675	0
																				680	0		680	0.0629694	0.542324	1.85648e+12		680	0.542324	3.5e-05	3.79667e-06		680	0
																				685	0		685	0.0417379	0.512664	1.76785e+12		685	0.512664	2.5e-05	2.56359e-06		685	0
																				690	0		690	0.0270841	0.483004	1.67773e+12		690	0.483004	1.5e-05	1.44916e-06		690	0
																				695	0		695	0.0191353	0.489543	1.71277e+12		695	0.489543	1e-05	9.79189e-07		695	0
																				700	0		700	0.0138986	0.496082	1.74813e+12		700	0.496082	1e-05	9.92268e-07		700	0
																				705	0		705	0.010114	0.505572	1.7943e+12		705	0.505572	5e-06	5.05625e-07		705	0
																				710	0		710	0.0073559	0.515063	1.84095e+12		710	0.515063	5e-06	5.15117e-07		710	0
																				715	0		715	0.00477309	0.470916	1.69501e+12		715	0.470916	5e-06	4.70966e-07		715	0
																				720	0		720	0.00305184	0.42677	1.54685e+12		720	0.42677	0	0		720	0
																				725	0		725	0.00230197	0.455456	1.66229e+12		725	0.455456	0	0		725	0
																				730	0		730	0.00171948	0.484142	1.77918e+12		730	0.484142	0	0		730	0
																				735	0		735	0.00123848	0.502158	1.85802e+12		735	0.502158	0	0		735	0
																				740	0		740	0.000885359	0.520175	1.93778e+12		740	0.520175	0	0		740	0
																				745	0		745	0.000563982	0.480361	1.80155e+12		745	0.480361	0	0		745	0
																				750	0		750	0.000361073	0.440547	1.66332e+12		750	0.440547	0	0		750	0
																				755	0		755	0.000220703	0.381057	1.44831e+12		755	0.381057	0	0		755	0
																				760	0		760	0.000131779	0.321568	1.2303e+12		760	0.321568	0	0		760	0
																				765	0		765	0.000113574	0.392186	1.51035e+12		765	0.392186	0	0		765	0
																				770	0		770	9.48286e-05	0.462803	1.79395e+12		770	0.462803	0	0		770	0
																				775	0		775	6.52956e-05	0.450948	1.75935e+12		775	0.450948	0	0		775	0
																				780	0		780	4.49552e-05	0.439093	1.72415e+12		780	0.439093	0	0		780	0

## Sheet: Calculations
Calculations
	Summary of inputs						Results of action spectra calculations
		f(λ)			rT(λ)/rT(λ)max		Pigment	S cone	Melanopsin	Rod	M cone	Human
		Relative spectral			Relative pre-receptoral		Curve	rNsc(λ)	rNz(λ)	rNr(λ)	rNmc(λ)	V(λ)
		power distribution			spectral transmittance		KN, Km	72983.2	72983.2	72983.2	72983.2	683.002
		Source power (μW/cm2)			(Jacobs & Williams, 2007)
		52.6923			spline with extrapolation		Equivalent lux values and SI units
							a-opic equivalent lux	2820.44	11121.2	11649	11887.1	100
		Source			Pigment lmax (nm)		μW/cm2 weighted SI units	3.86457	15.2396	15.9817	16.3077	14.6413
		daylight		S cone	360
		illuminance		Melanopsin	480		Adjusted peak sensitivity in vivo lmax (nm), shown to nearest 5 nm
	100	lux		Rod	498		rNa(lmax)	0.999983	0.999894	0.998714	0.998757	1
		peaking at 460 nm		M cone	508		lmax	365	485	505	515	555			Power	3.8645	15.238	15.9612	16.2875	14.6413	13.2668		a-opic lux	100	100	100	100	100	100		Photons/cm2/s	7.10521e+12	3.6505e+13	3.94575e+13	4.09573e+13
															Weighting	25.8765	6.56254	6.26521	6.13969	6.83002	7.53764		Conversion	25.8765	6.56254	6.26521	6.13969	6.83002	7.53764		Log quanta	12.8516	13.5624	13.5961	13.6123
	Active						a-OPIC SENSITIVITY FUNCTIONS								a-OPIC IRRADIANCE								a-OPIC LUX								QUANTA
	nm	rspd, f(λ)			rT(λ)/rT(λ)max			S cone	Melanopsin	Rod	M cone	Photopic	Melanopic EDI			S cone	Melanopsin	Rod	M cone	Photopic	Melanopic EDI			S cone	Melanopsin	Rod	M cone	Photopic	Melanopic EDI			S cone	Melanopsin	Rod	M cone
	300	4.48324e-06		300	0.007		300	0	0	0	0	0	0.000918165		300	0	0	0	0	0	4.11635e-09		300	0	0	0	0	0	3.10276e-08		300	0	0	0	0
	305	0.000218811		305	0.0354813		305	0	0	0	0	0	0.000918165		305	0	0	0	0	0	2.00905e-07		305	0	0	0	0	0	1.51435e-06		305	0	0	0	0
	310	0.000433139		310	0.103		310	0.06243	0.010686	0.009312	0.00867	0	0.000918165		310	2.70408e-05	4.62852e-06	4.03339e-06	3.75531e-06	0	3.97693e-07		310	0.000699723	3.03748e-05	2.527e-05	2.30565e-05	0	2.99766e-06		310	2.22358e+09	3.80605e+08	3.31667e+08	3.08801e+08
	315	0.00154681		315	0.233843		315	0.203245	0.035457	0.031043	0.028962	0	0.000918165		315	0.000314381	5.48452e-05	4.80176e-05	4.47987e-05	0	1.42023e-06		315	0.0081351	0.000359924	0.00030084	0.00027505	0	1.07051e-05		315	2.62687e+10	4.58269e+09	4.01219e+09	3.74323e+09
	320	0.00266049		320	0.33		320	0.316377	0.055733	0.049114	0.045955	0	0.000918165		320	0.000841719	0.000148277	0.000130667	0.000122263	0	2.44277e-06		320	0.0217808	0.000973075	0.000818659	0.000750657	0	1.84127e-05		320	7.14476e+10	1.25862e+10	1.10914e+10	1.0378e+10
	325	0.00376601		325	0.399157		325	0.414783	0.072831	0.064703	0.060772	0	0.000918165		325	0.00156208	0.000274282	0.000243672	0.000228868	0	3.45782e-06		325	0.0404212	0.00179999	0.00152666	0.00140518	0	2.60638e-05		325	1.34666e+11	2.36457e+10	2.10068e+10	1.97306e+10
	330	0.00487154		330	0.449		330	0.507293	0.08754	0.078511	0.07408	0	0.000918165		330	0.0024713	0.000426455	0.00038247	0.000360884	0	4.47288e-06		330	0.0639487	0.00279863	0.00239625	0.00221572	0	3.3715e-05		330	2.16327e+11	3.733e+10	3.34797e+10	3.15902e+10
	335	0.00506186		335	0.486903		335	0.596507	0.099873	0.090526	0.085872	0	0.000918165		335	0.00301944	0.000505544	0.00045823	0.000434672	0	4.64763e-06		335	0.0781326	0.00331765	0.00287091	0.00266875	0	3.50321e-05		335	2.68313e+11	4.49236e+10	4.07192e+10	3.86258e+10
	340	0.0052522		340	0.519		340	0.684128	0.110087	0.100915	0.096294	0	0.000918165		340	0.00359318	0.000578199	0.000530026	0.000505755	0	4.82238e-06		340	0.092979	0.00379445	0.00332072	0.00310518	0	3.63494e-05		340	3.24062e+11	5.21467e+10	4.78021e+10	4.56131e+10
	345	0.00557844		345	0.549556		345	0.773108	0.118993	0.110328	0.105944	0	0.000918165		345	0.00431273	0.000663795	0.000615458	0.000591002	0	5.12193e-06		345	0.111599	0.00435618	0.00385597	0.00362857	0	3.86072e-05		345	3.94678e+11	6.07469e+10	5.63233e+10	5.40852e+10
	350	0.00590469		350	0.581		350	0.859663	0.126667	0.118701	0.11473	0	0.000918165		350	0.00507604	0.000747929	0.000700892	0.000677445	0	5.42148e-06		350	0.13135	0.00490831	0.00439124	0.0041593	0	4.08651e-05		350	4.71264e+11	6.94383e+10	6.50714e+10	6.28945e+10
	355	0.00601819		355	0.611194		355	0.934385	0.132777	0.125531	0.122108	0	0.000918165		355	0.0056233	0.000799077	0.000755469	0.000734869	0	5.52569e-06		355	0.145512	0.00524397	0.00473317	0.00451187	0	4.16507e-05		355	5.2953e+11	7.52467e+10	7.11403e+10	6.92005e+10
	360	0.00613169		360	0.638		360	0.984529	0.136986	0.13023	0.127409	0	0.000918165		360	0.00603683	0.000839956	0.00079853	0.000781232	0	5.6299e-06		360	0.156212	0.00551224	0.00500296	0.00479653	0	4.24362e-05		360	5.76477e+11	8.02102e+10	7.62543e+10	7.46025e+10
	365	0.00649001		365	0.660169		365	0.999983	0.139646	0.132807	0.130516	0	0.000918165		365	0.0064899	0.000906303	0.000861918	0.00084705	0	5.9589e-06		365	0.167936	0.00594765	0.0054001	0.00520062	0	4.4916e-05		365	6.2835e+11	8.7748e+10	8.34506e+10	8.20111e+10
	370	0.00684832		370	0.68		370	0.974703	0.141725	0.133846	0.131853	0	0.000918165		370	0.00667508	0.000970579	0.000916621	0.000902972	0	6.28789e-06		370	0.172728	0.00636946	0.00574282	0.00554397	0	4.73958e-05		370	6.55132e+11	9.52584e+10	8.99626e+10	8.86231e+10
	375	0.00670938		375	0.699882		375	0.906205	0.1445	0.134219	0.132122	0	0.000918165		375	0.00608008	0.000969506	0.000900527	0.000886457	0	6.16032e-06		375	0.157331	0.00636242	0.00564199	0.00544257	0	4.64343e-05		375	6.04799e+11	9.64389e+10	8.95774e+10	8.81779e+10
	380	0.00657044		380	0.719		380	0.794122	0.148969	0.134551	0.131771	3.9e-05	0.000918165		380	0.00521773	0.000978792	0.000884059	0.000865794	2.56247e-07	6.03275e-06		380	0.135017	0.00642336	0.00553882	0.00531571	1.75017e-06	4.54727e-05		380	5.2594e+11	9.86608e+10	8.91119e+10	8.72708e+10
	385	0.0068776		385	0.73618		385	0.644798	0.155752	0.135173	0.130967	6.4e-05	0.00166724		385	0.00443466	0.0010712	0.000929666	0.000900739	4.40167e-07	1.14666e-05		385	0.114754	0.00702979	0.00582455	0.00553026	3.00634e-06	8.64312e-05		385	4.5289e+11	1.09396e+11	9.4942e+10	9.19878e+10
	390	0.00718478		390	0.752		390	0.479314	0.166027	0.137019	0.130486	0.00012	0.00309442		390	0.00344376	0.00119287	0.000984451	0.000937513	8.62173e-07	2.22327e-05		390	0.0891127	0.00782824	0.00616779	0.00575604	5.88866e-06	0.000167582		390	3.56261e+11	1.23403e+11	1.01843e+11	9.69868e+10
	395	0.00903241		395	0.767149		395	0.324794	0.181019	0.141138	0.131229	0.000217	0.00588035		395	0.00293367	0.00163504	0.00127482	0.00118531	1.96003e-06	5.31137e-05		395	0.0759133	0.01073	0.00798699	0.00727746	1.33871e-05	0.000400352		395	3.07383e+11	1.71315e+11	1.33572e+11	1.24194e+11
	400	0.0108801		400	0.781		400	0.201625	0.20138	0.148215	0.133792	0.000396	0.0114277		400	0.00219369	0.00219103	0.00161259	0.00145566	4.3085e-06	0.000124334		400	0.0567651	0.0143787	0.0101032	0.00893733	2.94271e-05	0.000937185		400	2.32759e+11	2.32476e+11	1.71102e+11	1.54451e+11
	405	0.011454		405	0.792849		405	0.116572	0.227647	0.158996	0.138882	0.00064	0.0228112		405	0.00133522	0.00260747	0.00182114	0.00159075	7.33056e-06	0.00026128		405	0.0345508	0.0171116	0.0114098	0.00976674	5.00678e-05	0.00196943		405	1.43442e+11	2.80121e+11	1.95645e+11	1.70895e+11
	410	0.012028		410	0.803		410	0.064145	0.260229	0.174243	0.14728	0.00121	0.046155		410	0.000771534	0.00313002	0.00209579	0.00177148	1.45538e-05	0.000555151		410	0.0199646	0.0205409	0.0131305	0.0108763	9.94029e-05	0.00418452		410	8.39092e+10	3.4041e+11	2.2793e+11	1.9266e+11
	415	0.0121559		415	0.811957		415	0.034281	0.299354	0.194663	0.159761	0.00218	0.0794766		415	0.000416715	0.00363891	0.0023663	0.00194203	2.64998e-05	0.000966107		415	0.0107832	0.0238805	0.0148254	0.0119235	0.000180994	0.00728217		415	4.58731e+10	4.00581e+11	2.60488e+11	2.13784e+11
	420	0.0122838		420	0.82		420	0.018069	0.34492	0.22078	0.176986	0.004	0.137237		420	0.000221956	0.00423692	0.00271201	0.00217406	4.91351e-05	0.00168579		420	0.00574344	0.027805	0.0169913	0.013348	0.000335594	0.0127069		420	2.47278e+10	4.72031e+11	3.02143e+11	2.42209e+11
	425	0.0118401		425	0.82745		425	0.009491	0.396478	0.252902	0.19947	0.0073	0.187096		425	0.000112374	0.00469433	0.00299438	0.00236174	8.64326e-05	0.00221523		425	0.00290786	0.0308068	0.0187604	0.0145004	0.000590336	0.0166976		425	1.26685e+10	5.29217e+11	3.37572e+11	2.66252e+11
	430	0.0113964		430	0.835		430	0.005005	0.453635	0.291346	0.227764	0.0116	0.253865		430	5.7039e-05	0.00516981	0.0033203	0.00259569	0.000132198	0.00289315		430	0.00147597	0.0339271	0.0208023	0.0159367	0.000902916	0.0218075		430	6.50596e+09	5.89676e+11	3.78718e+11	2.96068e+11
	435	0.0125917		435	0.843118		435	0.002662	0.515707	0.336194	0.26224	0.01684	0.320679		435	3.3519e-05	0.00649361	0.00423324	0.00330204	0.000212044	0.00403788		435	0.000867356	0.0426146	0.0265221	0.0202735	0.00144826	0.0304361		435	3.86769e+09	7.49284e+11	4.88465e+11	3.81015e+11
	440	0.0137869		440	0.851		440	0.001429	0.580899	0.386729	0.302647	0.023	0.401587		440	1.97015e-05	0.00800882	0.00533181	0.00417258	0.0003171	0.00553666		440	0.000509808	0.0525582	0.0334049	0.0256183	0.0021658	0.0417333		440	2.29945e+09	9.34743e+11	6.22298e+11	4.86999e+11
	445	0.0145851		445	0.857828		445	0.000775	0.647305	0.442023	0.34855	0.0298	0.474002		445	1.13035e-05	0.00944102	0.00644696	0.00508364	0.000434636	0.00691337		445	0.000292495	0.0619571	0.0403915	0.031212	0.00296857	0.0521105		445	1.33427e+09	1.11442e+12	7.61002e+11	6.00075e+11
	450	0.0153834		450	0.864		450	0.000425	0.713234	0.501152	0.399467	0.038	0.553715		450	6.53795e-06	0.010972	0.00770943	0.00614517	0.00058457	0.00851803		450	0.00016918	0.0720041	0.0483012	0.0377294	0.00399262	0.0642058		450	7.80414e+08	1.30969e+12	9.2025e+11	7.33529e+11
	455	0.0154363		455	0.870071		455	0.000236	0.777245	0.563256	0.45491	0.048	0.629654		455	3.64296e-06	0.0119978	0.00869457	0.00702212	0.000740941	0.00971951		455	9.42672e-05	0.0787358	0.0544733	0.0431136	0.00506064	0.0732622		455	4.3968e+08	1.44805e+12	1.04937e+12	8.4752e+11
	460	0.0154891		460	0.876		460	0.000133	0.837546	0.62717	0.514084	0.06	0.708049		460	2.06005e-06	0.0129729	0.00971432	0.00796271	0.000929348	0.0109671		460	5.33071e-05	0.0851349	0.0608622	0.0488886	0.00634746	0.0826657		460	2.51366e+08	1.58294e+12	1.18533e+12	9.71605e+11
	465	0.0152952		465	0.881639		465	7.5e-05	0.891636	0.69114	0.575655	0.0739	0.785216		465	1.14714e-06	0.0136378	0.0105711	0.00880476	0.00113032	0.01201		465	2.9684e-05	0.0894983	0.0662303	0.0540585	0.00772007	0.0905273		465	1.41495e+08	1.68216e+12	1.3039e+12	1.08603e+12
	470	0.0151011		470	0.887		470	4.3e-05	0.937499	0.753729	0.638485	0.09098	0.860291		470	6.49349e-07	0.0141573	0.0113822	0.00964186	0.0013739	0.0129914		470	1.68029e-05	0.0929079	0.0713117	0.059198	0.00938378	0.0979243		470	8.09556e+07	1.76502e+12	1.41904e+12	1.20207e+12
	475	0.015171		475	0.891998		475	2.5e-05	0.972863	0.81325	0.701197	0.1126	0.917734		475	3.79274e-07	0.0147593	0.0123378	0.0106378	0.00170825	0.0139229		475	9.8143e-06	0.0968583	0.0772988	0.065313	0.0116674	0.104946		475	4.77879e+07	1.85964e+12	1.55454e+12	1.34035e+12
	480	0.0152408		480	0.896		480	1.5e-05	0.994193	0.866783	0.761315	0.13902	0.965605		480	2.28612e-07	0.0151523	0.0132104	0.011603	0.00211877	0.0147166		480	5.91568e-06	0.0994374	0.0827662	0.071239	0.0144712	0.110928		480	2.91079e+07	1.92926e+12	1.68201e+12	1.47735e+12
	485	0.0147733		485	0.898746		485	9e-06	0.999894	0.912681	0.81741	0.1693	0.990621		485	1.32959e-07	0.0147717	0.0134833	0.0120758	0.00250111	0.0146347		485	3.44053e-06	0.0969398	0.0844755	0.0741417	0.0170826	0.110311		485	1.71053e+07	1.90039e+12	1.73463e+12	1.55356e+12
	490	0.0143057		490	0.902		490	5e-06	0.990149	0.950512	0.869154	0.20802	1		490	7.15287e-08	0.0141648	0.0135978	0.0124339	0.00297588	0.0143057		490	1.85091e-06	0.0929571	0.0851929	0.0763402	0.0203253	0.107831		490	9.29709e+06	1.8411e+12	1.7674e+12	1.61612e+12
	495	0.0143415		495	0.90727		495	3e-06	0.9652	0.979437	0.915884	0.2586	0.992022		495	4.30245e-08	0.0138424	0.0140466	0.0131351	0.00370871	0.0142271		495	1.11332e-06	0.0908414	0.0880048	0.0806457	0.0253306	0.107239		495	5.64926e+06	1.81756e+12	1.84437e+12	1.72469e+12
	500	0.0143771		500	0.913		500	2e-06	0.924384	0.996897	0.955248	0.323	0.965952		500	2.87543e-08	0.01329	0.0143325	0.0137337	0.00464381	0.0138876		500	7.4406e-07	0.0872161	0.0897962	0.0843208	0.0317173	0.10468		500	3.81367e+06	1.76265e+12	1.90092e+12	1.8215e+12
	505	0.0142751		505	0.917424		505	1e-06	0.866742	0.998714	0.982979	0.4073	0.922299		505	1.42751e-08	0.0123728	0.0142567	0.0140321	0.00581425	0.0131659		505	3.6939e-07	0.0811972	0.0893215	0.0861529	0.0397114	0.0992399		505	1.91224e+06	1.65741e+12	1.90978e+12	1.87969e+12
	510	0.0141731		510	0.921		510	1e-06	0.795449	0.984145	0.997604	0.503	0.862888		510	1.41731e-08	0.011274	0.0139484	0.0141391	0.00712906	0.0122298		510	3.6675e-07	0.0739858	0.0873894	0.0868098	0.0486916	0.0921837		510	1.91737e+06	1.52517e+12	1.88697e+12	1.91277e+12
	515	0.0139751		515	0.924534		515	0	0.715058	0.954004	0.998757	0.6082	0.785233		515	0	0.00999299	0.0133323	0.0139577	0.00849964	0.0109737		515	0	0.0655794	0.0835295	0.085696	0.0580527	0.0827157		515	0	1.36513e+12	1.8213e+12	1.90674e+12
	520	0.0137771		520	0.928		520	0	0.629276	0.908626	0.98513	0.71	0.699628		520	0	0.00866959	0.0125182	0.0135722	0.00978173	0.00963883		520	0	0.0568945	0.0784292	0.0833292	0.0668094	0.072654		520	0	1.19584e+12	1.7267e+12	1.87208e+12
	525	0.0139677		525	0.931189		525	0	0.541849	0.849436	0.956125	0.7932	0.609422		525	0	0.00756839	0.0118647	0.0133549	0.0110792	0.00851223		525	0	0.0496679	0.0743347	0.0819949	0.0756711	0.0641621		525	0	1.05398e+12	1.65229e+12	1.85982e+12
	530	0.0141582		530	0.934		530	0	0.456226	0.778954	0.912165	0.862	0.519309		530	0	0.00645935	0.0110286	0.0129146	0.0122044	0.00735249		530	0	0.0423897	0.0690965	0.0792919	0.0833562	0.0554204		530	0	9.08104e+11	1.55048e+12	1.81564e+12
	535	0.0139423		535	0.936458		535	0	0.375349	0.700577	0.854882	0.91485	0.432533		535	0	0.00523324	0.00976769	0.0119191	0.0127552	0.00603052		535	0	0.0343434	0.0611966	0.0731793	0.0871179	0.0454559		535	0	7.4267e+11	1.38617e+12	1.69148e+12
	540	0.0137265		540	0.939		540	0	0.301487	0.61807	0.786934	0.954	0.351707		540	0	0.00413835	0.00848392	0.0108018	0.013095	0.00482769		540	0	0.0271581	0.0531535	0.0663198	0.0894394	0.0363894		540	0	5.92778e+11	1.21524e+12	1.54725e+12
	545	0.0137029		545	0.941978		545	0	0.236194	0.535023	0.711599	0.9803	0.279135		545	0	0.00323655	0.00733138	0.00975099	0.013433	0.00382497		545	0	0.02124	0.0459326	0.0598681	0.0917475	0.0288312		545	0	4.67896e+11	1.05987e+12	1.40967e+12
	550	0.0136793		550	0.945		550	0	0.180197	0.454101	0.631803	0.99495	0.215722		550	0	0.00246496	0.00621177	0.0086426	0.0136102	0.00295092		550	0	0.0161764	0.038918	0.0530629	0.0929578	0.022243		550	0	3.5962e+11	9.06251e+11	1.26089e+12
	555	0.0134133		555	0.947631		555	0	0.133729	0.377472	0.55044	1	0.162056		555	0	0.00179375	0.00506314	0.00738321	0.0134133	0.00217371		555	0	0.0117715	0.0317216	0.0453307	0.091613	0.0163846		555	0	2.64074e+11	7.45391e+11	1.08695e+12
	560	0.0131473		560	0.95		560	0	0.096595	0.307058	0.470534	0.995	0.118526		560	0	0.00126997	0.00403699	0.00618626	0.0130816	0.0015583		560	0	0.0083342	0.0252926	0.0379817	0.0893475	0.0117459		560	0	1.88647e+11	5.99676e+11	9.1894e+11
	565	0.0129063		565	0.952372		565	0	0.068043	0.24422	0.394592	0.9786	0.0843457		565	0	0.000878187	0.00315199	0.00509274	0.0126302	0.00108859		565	0	0.00576313	0.0197479	0.0312679	0.0862641	0.00820543		565	0	1.31615e+11	4.72393e+11	7.63257e+11
	570	0.0126654		570	0.955		570	0	0.04689	0.189753	0.324466	0.952	0.0587013		570	0	0.000593879	0.00240329	0.00410948	0.0120574	0.000743474		570	0	0.00389736	0.0150571	0.025231	0.0823525	0.00560404		570	0	8.97933e+10	3.63373e+11	6.21345e+11
	575	0.0126295		575	0.958005		575	0	0.031727	0.143913	0.26134	0.9154	0.0400089		575	0	0.000400695	0.00181754	0.00330058	0.011561	0.000505291		575	0	0.00262958	0.0113873	0.0202646	0.0789619	0.0038087		575	0	6.11157e+10	2.77219e+11	5.03419e+11
	580	0.0125936		580	0.961		580	0	0.021158	0.106507	0.205898	0.87	0.0268747		580	0	0.000266455	0.0013413	0.00259299	0.0109564	0.000338448		580	0	0.00174862	0.00840354	0.0159202	0.0748324	0.0025511		580	0	4.09942e+10	2.0636e+11	3.98932e+11
	585	0.0121267		585	0.963607		585	0	0.013956	0.076954	0.158459	0.8163	0.0178624		585	0	0.00016924	0.000933196	0.00192158	0.009899	0.000216611		585	0	0.00111064	0.00584667	0.0117979	0.0676103	0.00163274		585	0	2.62621e+10	1.4481e+11	2.98185e+11
	590	0.0116598		590	0.966		590	0	0.009139	0.054396	0.119093	0.757	0.0117901		590	0	0.000106559	0.000634246	0.0013886	0.00882646	0.00013747		590	0	0.000699296	0.00397368	0.00852557	0.0602848	0.0010362		590	0	1.66768e+10	9.92614e+10	2.1732e+11
	595	0.0117466		595	0.96844		595	0	0.005962	0.037736	0.087479	0.6949	0.0077343		595	0	7.00332e-05	0.00044327	0.00102758	0.00816271	9.08517e-05		595	0	0.000459596	0.00277718	0.00630903	0.0557514	0.000684807		595	0	1.10533e+10	6.99609e+10	1.62182e+11
	600	0.0118334		600	0.971		600	0	0.003885	0.025781	0.062895	0.631	0.00506686		600	0	4.59728e-05	0.000305077	0.000744262	0.00746688	5.99582e-05		600	0	0.000301698	0.00191137	0.00456954	0.0509989	0.000451943		600	0	7.31683e+09	4.85547e+10	1.18454e+11
	605	0.0118066		605	0.973631		605	0	0.002533	0.017406	0.044357	0.5668	0.00331766		605	0	2.99062e-05	0.000205506	0.000523707	0.006692	3.91704e-05		605	0	0.000196261	0.00128754	0.0032154	0.0457065	0.000295252		605	0	4.79941e+09	3.29801e+10	8.40455e+10
	610	0.0117799		610	0.976		610	0	0.001655	0.011649	0.030766	0.503	0.00217698		610	0	1.94957e-05	0.000137224	0.00036242	0.00592528	2.56446e-05		610	0	0.000127941	0.000859736	0.00222515	0.0404698	0.0001933		610	0	3.15457e+09	2.2204e+10	5.86425e+10
	615	0.011655		615	0.977786		615	0	0.001084	0.007749	0.021051	0.4412	0.00143314		615	0	1.2634e-05	9.03143e-05	0.000245349	0.00514217	1.67032e-05		615	0	8.2911e-05	0.000565838	0.00150636	0.0351211	0.000125903		615	0	2.06104e+09	1.47334e+10	4.00248e+10
	620	0.01153		620	0.979		620	0	0.000712	0.005137	0.014254	0.381	0.000947313		620	0	8.20938e-06	5.92298e-05	0.000164349	0.00439294	1.09226e-05		620	0	5.38744e-05	0.000371087	0.00100905	0.0300039	8.23302e-05		620	0	1.35012e+09	9.74098e+09	2.7029e+10
	625	0.0112401		625	0.979849		625	0	0.00047	0.003401	0.009582	0.321	0.000627648		625	0	5.28286e-06	3.82277e-05	0.000107703	0.00360808	7.05484e-06		625	0	3.4669e-05	0.000239504	0.000661262	0.0246432	5.31768e-05		625	0	8.7583e+08	6.33765e+09	1.78557e+10
	630	0.0109502		630	0.981		630	0	0.000312	0.002254	0.006418	0.265	0.000417955		630	0	3.41647e-06	2.46818e-05	7.02785e-05	0.00290181	4.5767e-06		630	0	2.24207e-05	0.000154637	0.000431488	0.0198194	3.44975e-05		630	0	5.70938e+08	4.12466e+09	1.17445e+10
	635	0.0109772		635	0.982943		635	0	0.000208	0.001499	0.004294	0.217	0.000279801		635	0	2.28326e-06	1.64548e-05	4.71362e-05	0.00238206	3.07144e-06		635	0	1.4984e-05	0.000103093	0.000289401	0.0162695	2.31514e-05		635	0	3.84592e+08	2.77165e+09	7.9396e+09
	640	0.0110042		640	0.985		640	0	0.00014	0.001	0.002872	0.175	0.000188341		640	0	1.54059e-06	1.10042e-05	3.16041e-05	0.00192574	2.07254e-06		640	0	1.01102e-05	6.89436e-05	0.000194039	0.0131528	1.56221e-05		640	0	2.6154e+08	1.86814e+09	5.3653e+09
	645	0.0107628		645	0.986503		645	0	9.4e-05	0.000669	0.001923	0.1382	0.000127337		645	0	1.0117e-06	7.20031e-06	2.06969e-05	0.00148742	1.3705e-06		645	0	6.63934e-06	4.51114e-05	0.000127072	0.0101591	1.03303e-05		645	0	1.73095e+08	1.23192e+09	3.54107e+09
	650	0.0105214		650	0.988		650	0	6.4e-05	0.000449	0.00129	0.107	8.65751e-05		650	0	6.73369e-07	4.7241e-06	1.35726e-05	0.00112579	9.1089e-07		650	0	4.41901e-06	2.95975e-05	8.33315e-05	0.00768915	6.86596e-06		650	0	1.16101e+08	8.14523e+08	2.34017e+09
	655	0.0105337		655	0.990046		655	0	4.4e-05	0.000304	0.000869	0.0816	5.91914e-05		655	0	4.63484e-07	3.20225e-06	9.15381e-06	0.000859552	6.23506e-07		655	0	3.04163e-06	2.00628e-05	5.62016e-05	0.00587076	4.69976e-06		655	0	8.0528e+07	5.56375e+08	1.59043e+09
	660	0.0105461		660	0.992		660	0	3e-05	0.000206	0.000588	0.061	4.06945e-05		660	0	3.16382e-07	2.17249e-06	6.20109e-06	0.000643311	4.29167e-07		660	0	2.07627e-06	1.36111e-05	3.80728e-05	0.00439382	3.23491e-06		660	0	5.53894e+07	3.80341e+08	1.08563e+09
	665	0.0106817		665	0.993189		665	0	2.1e-05	0.00014	0.000399	0.04458	2.8132e-05		665	0	2.24316e-07	1.49544e-06	4.262e-06	0.00047619	3.00498e-07		665	0	1.47208e-06	9.36923e-06	2.61674e-05	0.00325239	2.26504e-06		665	0	3.95687e+07	2.63792e+08	7.51806e+08
	670	0.0108173		670	0.994		670	0	1.4e-05	9.6e-05	0.000271	0.032	1.95535e-05		670	0	1.51443e-07	1.03846e-06	2.9315e-06	0.000346155	2.11517e-07		670	0	9.93848e-07	6.50619e-06	1.79985e-05	0.00236424	1.59434e-06		670	0	2.6915e+07	1.8456e+08	5.20997e+08
	675	0.0105548		675	0.994948		675	0	1e-05	6.6e-05	0.000186	0.0232	1.3648e-05		675	0	1.05548e-07	6.96617e-07	1.96319e-06	0.000244871	1.44052e-07		675	0	6.92663e-07	4.36445e-06	1.20534e-05	0.00167248	1.08581e-06		675	0	1.88984e+07	1.24729e+08	3.5151e+08
	680	0.0102923		680	0.996		680	0	7e-06	4.6e-05	0.000128	0.017	9.57637e-06		680	0	7.20459e-08	4.73445e-07	1.31741e-06	0.000174969	9.85627e-08		680	0	4.72804e-07	2.96623e-06	8.0885e-06	0.00119504	7.4293e-07		680	0	1.29954e+07	8.53983e+07	2.3763e+08
	685	0.00972938		685	0.997017		685	0	5e-06	3.2e-05	8.8e-05	0.01192	6.75425e-06		685	0	4.86469e-08	3.1134e-07	8.56185e-07	0.000115974	6.57146e-08		685	0	3.19247e-07	1.95061e-06	5.25671e-06	0.000792105	4.95333e-07		685	0	8.83927e+06	5.65713e+07	1.55571e+08
	690	0.00916649		690	0.998		690	0	3e-06	2.2e-05	6.1e-05	0.00821	4.78804e-06		690	0	2.74995e-08	2.01663e-07	5.59156e-07	7.52569e-05	4.38895e-08		690	0	1.80466e-07	1.26346e-06	3.43304e-06	0.000514005	3.30823e-07		690	0	5.0332e+06	3.69101e+07	1.02342e+08
	695	0.00929058		695	0.998983		695	0	2e-06	1.6e-05	4.3e-05	0.005723	3.40841e-06		695	0	1.85812e-08	1.48649e-07	3.99495e-07	5.317e-05	3.16661e-08		695	0	1.2194e-07	9.31319e-07	2.45278e-06	0.000363152	2.38688e-07		695	0	3.42554e+06	2.74043e+07	7.3649e+07
	700	0.00941468		700	1		700	0	2e-06	1.1e-05	3e-05	0.004102	2.43819e-06		700	0	1.88294e-08	1.03561e-07	2.8244e-07	3.8619e-05	2.29548e-08		700	0	1.23568e-07	6.48834e-07	1.7341e-06	0.000263769	1.73025e-07		700	0	3.49627e+06	1.92295e+07	5.2444e+07
	705	0.00959479		705	1		705	0	1e-06	8e-06	2.1e-05	0.002929	1.75252e-06		705	0	9.59479e-09	7.67583e-08	2.01491e-07	2.81031e-05	1.68151e-08		705	0	6.29662e-08	4.80907e-07	1.23709e-06	0.000191945	1.26746e-07		705	0	1.7943e+06	1.43544e+07	3.76803e+07
	710	0.0097749		710	1		710	0	1e-06	6e-06	1.5e-05	0.002091	1.2656e-06		710	0	9.7749e-09	5.86494e-08	1.46624e-07	2.04393e-05	1.23711e-08		710	0	6.41482e-08	3.67451e-07	9.00223e-07	0.000139601	9.3249e-08		710	0	1.84095e+06	1.10457e+07	2.76142e+07
	715	0.00893709		715	1		715	0	1e-06	4e-06	1.1e-05	0.001484	9.18078e-07		715	0	8.93709e-09	3.57484e-08	9.8308e-08	1.32626e-05	8.20495e-09		715	0	5.865e-08	2.23971e-07	6.03581e-07	9.05841e-05	6.18459e-08		715	0	1.69501e+06	6.78005e+06	1.86451e+07
	720	0.00809928		720	1		720	0	0	3e-06	8e-06	0.001047	6.68991e-07		720	0	0	2.42978e-08	6.47942e-08	8.47994e-06	5.41834e-09		720	0	0	1.52231e-07	3.97817e-07	5.79182e-05	4.08415e-08		720	0	0	4.64056e+06	1.23748e+07
	725	0.00864368		725	1		725	0	0	2e-06	5e-06	0.00074	4.89531e-07		725	0	0	1.72874e-08	4.32184e-08	6.39633e-06	4.23135e-09		725	0	0	1.08309e-07	2.65348e-07	4.3687e-05	3.18944e-08		725	0	0	3.32459e+06	8.31147e+06
	730	0.00918809		730	1		730	0	0	2e-06	4e-06	0.00052	3.59766e-07		730	0	0	1.83762e-08	3.67523e-08	4.77781e-06	3.30556e-09		730	0	0	1.15131e-07	2.25648e-07	3.26325e-05	2.49161e-08		730	0	0	3.55835e+06	7.1167e+06
	735	0.00953001		735	1		735	0	0	1e-06	3e-06	0.0003611	2.65493e-07		735	0	0	9.53001e-09	2.859e-08	3.44129e-06	2.53015e-09		735	0	0	5.97075e-08	1.75534e-07	2.3504e-05	1.90714e-08		735	0	0	1.85802e+06	5.57407e+06
	740	0.00987193		740	1		740	0	0	1e-06	2e-06	0.0002492	1.9674e-07		740	0	0	9.87193e-09	1.97439e-08	2.46009e-06	1.9422e-09		740	0	0	6.18497e-08	1.21221e-07	1.68024e-05	1.46396e-08		740	0	0	1.93778e+06	3.87556e+06
	745	0.00911633		745	1		745	0	0	1e-06	2e-06	0.0001719	1.4637e-07		745	0	0	9.11633e-09	1.82327e-08	1.5671e-06	1.33436e-09		745	0	0	5.71157e-08	1.11943e-07	1.07033e-05	1.00579e-08		745	0	0	1.80155e+06	3.60311e+06
	750	0.00836074		750	1		750	0	0	0	1e-06	0.00012	1.09332e-07		750	0	0	0	8.36074e-09	1.00329e-06	9.14096e-10		750	0	0	0	5.13324e-08	6.85248e-06	6.89013e-09		750	0	0	0	1.66332e+06
	755	0.00723174		755	1		755	0	0	0	1e-06	8.48e-05	8.19587e-08		755	0	0	0	7.23174e-09	6.13251e-07	5.92704e-10		755	0	0	0	4.44006e-08	4.18852e-06	4.46759e-09		755	0	0	0	1.44831e+06
	760	0.00610275		760	1		760	0	0	0	1e-06	6e-05	6.16749e-08		760	0	0	0	6.10275e-09	3.66165e-07	3.76387e-10		760	0	0	0	3.7469e-08	2.50091e-06	2.83707e-09		760	0	0	0	1.2303e+06
	765	0.00744294		765	1		765	0	0	0	0	4.24e-05	4.65916e-08		765	0	0	0	0	3.15581e-07	3.46778e-10		765	0	0	0	0	2.15542e-06	2.61389e-09		765	0	0	0	0
	770	0.00878312		770	1		770	0	0	0	0	3e-05	3.53272e-08		770	0	0	0	0	2.63494e-07	3.10283e-10		770	0	0	0	0	1.79967e-06	2.3388e-09		770	0	0	0	0
	775	0.00855813		775	1		775	0	0	0	0	2.12e-05	2.68803e-08		775	0	0	0	0	1.81432e-07	2.30045e-10		775	0	0	0	0	1.23919e-06	1.734e-09		775	0	0	0	0
	780	0.00833314		780	1		780	0	0	0	0	1.499e-05	2.05258e-08		780	0	0	0	0	1.24914e-07	1.71044e-10		780	0	0	0	0	8.53163e-07	1.28927e-09		780	0	0	0	0
		1

## Sheet: SPD
Spectra and fundamental constants
		INPUTS					RATIOS				RESULTS
	Quantity	100				~L	0.277863	lux		L (=EV)	100	lux
	Units	L	P, L or Q			~P	1	mW/cm2		P, unw'd	52.6923	mW/cm2
	Source	D	A,B,D,E,F,L,N or U			~Q	551.619	photons/cm2/s		Q, unw'd	1.46322e+14	photons/cm2/s
		UNITS
	1E-2 Km	6.83002	L from P			L/P	1.89781			Max, nm	460
	1E-15 / hc	5.03412e+09	Q from P			Q/P	2.77691e+12			Peak, nm	460
	Narrowband Light Source					Blackbody Radiation				Physical Photometry Constants
	GAUSSIAN DISTRIBUTION					NIST CODATA 2010				CIE 18.2, 1983
	variable	value	unit			constant	value	unit		constant	value	unit
	lmax	608	nm			h	6.62607e-34	Js		na	1.00028	dimensionless
	FWHM	30	nm			c	299792458	m/s		λd	555.016	nm		Km and K'm denominators interpolated from V(555,556) and V'(555,556)
						k	1.38065e-23	J/K		Km	683.002	lm/W		given as 0.999998, but here is accurately calculated as 0.99999773
	Mode	approx				T	2856	K		K'm	1700.05	lm/W		given as 0.401750, here 0.401753 similarly - for reference as not used here
	VARIABLE SPDs				RELATIVE SPECTRAL POWER DISTRIBUTIONS [INCOMPLETE BELOW 390nm]							USER
l (nm)	N	l (m)	e(hc/lkT)	I'(l,T)	A	B	D	E	F	L	N	U	ACTIVE
300	1.20338e-127	3e-07	16.7924	2.4972e+09	9.66808e-05	9.68319e-05	4.48324e-06	0.0103093	0	0	1.88416e-128	#DIV/0!	4.48324e-06
305	1.47137e-123	3.05e-07	16.5172	3.02772e+09	0.000117225	0.000117403	0.000218811	0.0103093	0	0	2.30376e-124	#DIV/0!	0.000218811
310	1.54221e-119	3.1e-07	16.2508	3.64339e+09	0.000141069	0.000141277	0.000433139	0.0103093	0	0	2.41468e-120	#DIV/0!	0.000433139
315	1.3857e-115	3.15e-07	15.9928	4.35298e+09	0.000168552	0.000168792	0.00154681	0.0103093	0	0	2.16964e-116	#DIV/0!	0.00154681
320	1.06734e-111	3.2e-07	15.7429	5.16552e+09	0.000200023	0.000200299	0.00266049	0.0103093	0	0	1.67116e-112	#DIV/0!	0.00266049
325	7.04756e-108	3.25e-07	15.5007	6.09022e+09	0.000235841	0.000236155	0.00376601	0.0103093	0	0	1.10346e-108	#DIV/0!	0.00376601
330	3.98914e-104	3.3e-07	15.2659	7.13638e+09	0.000276365	0.000276722	0.00487154	0.0103093	0	0	6.24591e-105	#DIV/0!	0.00487154
335	1.93564e-100	3.35e-07	15.038	8.31337e+09	0.000321958	0.000322361	0.00506186	0.0103093	0	0	3.03068e-101	#DIV/0!	0.00506186
340	8.05144e-97	3.4e-07	14.8169	9.63052e+09	0.000372982	0.000373435	0.0052522	0.0103093	0	0	1.26064e-97	#DIV/0!	0.0052522
345	2.87096e-93	3.45e-07	14.6021	1.10971e+10	0.000429797	0.000430302	0.00557844	0.0103093	0	0	4.49515e-94	#DIV/0!	0.00557844
350	8.77579e-90	3.5e-07	14.3935	1.27221e+10	0.000492752	0.000493314	0.00590469	0.0103093	0	0	1.37405e-90	#DIV/0!	0.00590469
355	2.29958e-86	3.55e-07	14.1908	1.45144e+10	0.000562193	0.000562813	0.00601819	0.0103093	0	0	3.60052e-87	#DIV/0!	0.00601819
360	5.16555e-83	3.6e-07	13.9937	1.64826e+10	0.00063845	0.000639132	0.00613169	0.0103093	0	0	8.08784e-84	#DIV/0!	0.00613169
365	9.9469e-80	3.65e-07	13.802	1.86348e+10	0.000721841	0.000722588	0.00649001	0.0103093	0	0	1.55742e-80	#DIV/0!	0.00649001
370	1.64197e-76	3.7e-07	13.6155	2.09789e+10	0.000812669	0.000813483	0.00684832	0.0103093	0	0	2.57087e-77	#DIV/0!	0.00684832
375	2.32351e-73	3.75e-07	13.434	2.35222e+10	0.000911217	0.000912101	0.00670938	0.0103093	0	0	3.63799e-74	#DIV/0!	0.00670938
380	2.81858e-70	3.8e-07	13.2572	2.62714e+10	0.00101775	0.0010187	0.00657044	0.0103093	0.00153178	0	4.41313e-71	#DIV/0!	0.00657044
385	2.93102e-67	3.85e-07	13.085	2.92328e+10	0.00113251	0.00113354	0.0068776	0.0103093	0.00106046	0	4.58919e-68	#DIV/0!	0.0068776
390	2.61284e-64	3.9e-07	12.9173	3.24121e+10	0.00125571	0.00125682	0.00718478	0.0103093	0.000774306	0	4.091e-65	#DIV/0!	0.00718478
395	1.99669e-61	3.95e-07	12.7538	3.58143e+10	0.00138756	0.00138874	0.00903241	0.0103093	0.000622812	0	3.12628e-62	#DIV/0!	0.00903241
400	1.30802e-58	4e-07	12.5943	3.94438e+10	0.00152822	0.00152948	0.0108801	0.0103093	0.00217142	0	2.04801e-59	#DIV/0!	0.0108801
405	7.34551e-56	4.05e-07	12.4389	4.33042e+10	0.00167784	0.00167917	0.011454	0.0103093	0.0213439	1.52435e-05	1.15011e-56	#DIV/0!	0.011454
410	3.53617e-53	4.1e-07	12.2872	4.73986e+10	0.00183653	0.00183794	0.012028	0.0103093	0.00267641	3.64624e-05	5.53669e-54	#DIV/0!	0.012028
415	1.45932e-50	4.15e-07	12.1391	5.17293e+10	0.00200438	0.00200587	0.0121559	0.0103093	0.00301306	8.80463e-05	2.2849e-51	#DIV/0!	0.0121559
420	5.16262e-48	4.2e-07	11.9946	5.62979e+10	0.00218146	0.00218302	0.0122838	0.0103093	0.00414086	0.000214262	8.08327e-49	#DIV/0!	0.0122838
425	1.56565e-45	4.25e-07	11.8535	6.11054e+10	0.00236779	0.00236943	0.0118401	0.0103093	0.00560531	0.00052218	2.45139e-46	#DIV/0!	0.0118401
430	4.07029e-43	4.3e-07	11.7157	6.61518e+10	0.0025634	0.00256511	0.0113964	0.0103093	0.0075579	0.00125838	6.37296e-44	#DIV/0!	0.0113964
435	9.07108e-41	4.35e-07	11.581	7.14367e+10	0.00276826	0.00277004	0.0125917	0.0103093	0.0571304	0.00293577	1.42028e-41	#DIV/0!	0.0125917
440	1.733e-38	4.4e-07	11.4494	7.69589e+10	0.00298232	0.00298417	0.0137869	0.0103093	0.0204181	0.00644384	2.7134e-39	#DIV/0!	0.0137869
445	2.83818e-36	4.45e-07	11.3208	8.27166e+10	0.00320552	0.00320743	0.0145851	0.0103093	0.0116988	0.0128772	4.44382e-37	#DIV/0!	0.0145851
450	3.98463e-34	4.5e-07	11.195	8.87072e+10	0.00343775	0.00343973	0.0153834	0.0103093	0.0121027	0.0226218	6.23884e-35	#DIV/0!	0.0153834
455	4.79556e-32	4.55e-07	11.0719	9.49277e+10	0.00367891	0.00368093	0.0154363	0.0103093	0.0119849	0.0337103	7.50855e-33	#DIV/0!	0.0154363
460	4.94761e-30	4.6e-07	10.9516	1.01374e+11	0.00392883	0.00393091	0.0154891	0.0103093	0.0113116	0.0411701	7.74662e-31	#DIV/0!	0.0154891
465	4.37579e-28	4.65e-07	10.8338	1.08043e+11	0.00418735	0.00418948	0.0152952	0.0103093	0.0103185	0.0401448	6.85129e-29	#DIV/0!	0.0152952
470	3.31758e-26	4.7e-07	10.7186	1.14928e+11	0.00445429	0.00445647	0.0151011	0.0103093	0.00919068	0.0312751	5.19443e-27	#DIV/0!	0.0151011
475	2.15621e-24	4.75e-07	10.6058	1.22025e+11	0.00472944	0.00473166	0.015171	0.0103093	0.00806289	0.0205908	3.37604e-25	#DIV/0!	0.015171
480	1.20134e-22	4.8e-07	10.4953	1.29328e+11	0.00501256	0.00501483	0.0152408	0.0103093	0.00952734	0.012944	1.88097e-23	#DIV/0!	0.0152408
485	5.73777e-21	4.85e-07	10.3871	1.3683e+11	0.00530344	0.00530573	0.0147733	0.0103093	0.024054	0.0100624	8.98379e-22	#DIV/0!	0.0147733
490	2.34923e-19	4.9e-07	10.2811	1.44524e+11	0.00560179	0.0056041	0.0143057	0.0103093	0.0251818	0.00874134	3.67826e-20	#DIV/0!	0.0143057
495	8.24543e-18	4.95e-07	10.1772	1.52405e+11	0.00590734	0.00590967	0.0143415	0.0103093	0.015099	0.00803368	1.29101e-18	#DIV/0!	0.0143415
500	2.48088e-16	5e-07	10.0755	1.60463e+11	0.0062198	0.00622215	0.0143771	0.0103093	0.00794506	0.00919864	3.88438e-17	#DIV/0!	0.0143771
505	6.39884e-15	5.05e-07	9.97571	1.68692e+11	0.00653888	0.00654123	0.0142751	0.0103093	0.00392203	0.0106204	1.00188e-15	#DIV/0!	0.0142751
510	1.41482e-13	5.1e-07	9.87791	1.77083e+11	0.00686426	0.0068666	0.0141731	0.0103093	0.00247441	0.0121988	2.21523e-14	#DIV/0!	0.0141731
515	2.68168e-12	5.15e-07	9.78201	1.85628e+11	0.00719561	0.00719794	0.0139751	0.0103093	0.0018516	0.0138842	4.19878e-13	#DIV/0!	0.0139751
520	4.35729e-11	5.2e-07	9.68795	1.94318e+11	0.00753261	0.00753493	0.0137771	0.0103093	0.00149811	0.0156441	6.82234e-12	#DIV/0!	0.0137771
525	6.06919e-10	5.25e-07	9.59568	2.03146e+11	0.00787491	0.00787721	0.0139677	0.0103093	0.00139712	0.0174462	9.5027e-11	#DIV/0!	0.0139677
530	7.24684e-09	5.3e-07	9.50516	2.12101e+11	0.00822219	0.00822446	0.0141582	0.0103093	0.00198626	0.0192535	1.13466e-09	#DIV/0!	0.0141582
535	7.41774e-08	5.35e-07	9.41633	2.21175e+11	0.00857408	0.00857631	0.0139423	0.0103093	0.00824805	0.0210229	1.16142e-08	#DIV/0!	0.0139423
540	6.50877e-07	5.4e-07	9.32914	2.30358e+11	0.00893023	0.00893242	0.0137265	0.0103093	0.0666409	0.022707	1.0191e-07	#DIV/0!	0.0137265
545	4.89588e-06	5.45e-07	9.24355	2.39643e+11	0.0092903	0.00929243	0.0137029	0.0103093	0.12261	0.0242569	7.66562e-07	#DIV/0!	0.0137029
550	3.15695e-05	5.5e-07	9.15952	2.49019e+11	0.00965392	0.00965599	0.0136793	0.0103093	0.0548916	0.0256246	4.94292e-06	#DIV/0!	0.0136793
555	0.000174505	5.55e-07	9.077	2.58477e+11	0.0100207	0.0100227	0.0134133	0.0103093	0.0126582	0.0267668	2.73227e-05	#DIV/0!	0.0134133
560	0.0008269	5.6e-07	8.99595	2.68008e+11	0.0103904	0.0103923	0.0131473	0.0103093	0.00476367	0.0276462	0.00012947	#DIV/0!	0.0131473
565	0.00335894	5.65e-07	8.91634	2.77603e+11	0.0107626	0.0107644	0.0129063	0.0103093	0.00329922	0.0282342	0.000525919	#DIV/0!	0.0129063
570	0.0116965	5.7e-07	8.83813	2.87253e+11	0.0111368	0.0111386	0.0126654	0.0103093	0.00281107	0.0285122	0.00183136	#DIV/0!	0.0126654
575	0.0349152	5.75e-07	8.76128	2.96949e+11	0.0115129	0.0115145	0.0126295	0.0103093	0.00745691	0.028472	0.00546678	#DIV/0!	0.0126295
580	0.0893465	5.8e-07	8.68575	3.06682e+11	0.0118903	0.0118919	0.0125936	0.0103093	0.0189873	0.0281153	0.0139892	#DIV/0!	0.0125936
585	0.195995	5.85e-07	8.61151	3.16443e+11	0.012269	0.0122704	0.0121267	0.0103093	0.0248451	0.0274539	0.0306875	#DIV/0!	0.0121267
590	0.368567	5.9e-07	8.53853	3.26223e+11	0.0126483	0.0126497	0.0116598	0.0103093	0.0214281	0.0265084	0.0577076	#DIV/0!	0.0116598
595	0.594146	5.95e-07	8.46678	3.36014e+11	0.0130281	0.0130294	0.0117466	0.0103093	0.0163951	0.0253073	0.0930271	#DIV/0!	0.0117466
600	0.821058	6e-07	8.39622	3.45808e+11	0.0134081	0.0134091	0.0118334	0.0103093	0.0123384	0.023886	0.128555	#DIV/0!	0.0118334
605	0.972655	6.05e-07	8.32683	3.55597e+11	0.0137877	0.0137887	0.0118066	0.0103093	0.0163614	0.0225255	0.152291	#DIV/0!	0.0118066
610	0.987753	6.1e-07	8.25858	3.65371e+11	0.0141669	0.0141677	0.0117799	0.0103093	0.0930346	0.0212451	0.154655	#DIV/0!	0.0117799
615	0.859889	6.15e-07	8.19144	3.75125e+11	0.0145453	0.0145459	0.011655	0.0103093	0.0716738	0.0200332	0.134635	#DIV/0!	0.011655
620	0.641713	6.2e-07	8.12538	3.84849e+11	0.0149225	0.014923	0.01153	0.0103093	0.0221856	0.0188807	0.100475	#DIV/0!	0.01153
625	0.410529	6.25e-07	8.06038	3.94537e+11	0.0152983	0.0152987	0.0112401	0.0103093	0.0221519	0.017781	0.0642777	#DIV/0!	0.0112401
630	0.225139	6.3e-07	7.9964	4.04182e+11	0.0156725	0.0156726	0.0109502	0.0103093	0.020637	0.016729	0.0352507	#DIV/0!	0.0109502
635	0.105843	6.35e-07	7.93344	4.13776e+11	0.0160446	0.0160447	0.0109772	0.0103093	0.00860154	0.0157221	0.0165722	#DIV/0!	0.0109772
640	0.0426559	6.4e-07	7.87146	4.23313e+11	0.0164146	0.0164145	0.0110042	0.0103093	0.00348438	0.0147584	0.00667876	#DIV/0!	0.0110042
645	0.0147367	6.45e-07	7.81044	4.32786e+11	0.0167821	0.0167818	0.0107628	0.0103093	0.00393886	0.0138369	0.00230736	#DIV/0!	0.0107628
650	0.0043644	6.5e-07	7.75036	4.4219e+11	0.0171471	0.0171464	0.0105214	0.0103093	0.00602612	0.0129578	0.000683347	#DIV/0!	0.0105214
655	0.00110804	6.55e-07	7.6912	4.51518e+11	0.0175089	0.0175081	0.0105337	0.0103093	0.00506666	0.011662	0.000173489	#DIV/0!	0.0105337
660	0.000241151	6.6e-07	7.63293	4.60764e+11	0.0178676	0.0178667	0.0105461	0.0103093	0.00417452	0.0104958	3.77576e-05	#DIV/0!	0.0105461
665	4.49911e-05	6.65e-07	7.57554	4.69923e+11	0.018223	0.0182218	0.0106817	0.0103093	0.00360221	0.0094462	7.04439e-06	#DIV/0!	0.0106817
670	7.19565e-06	6.7e-07	7.51901	4.7899e+11	0.0185748	0.0185734	0.0108173	0.0103093	0.00259224	0.00850159	1.12664e-06	#DIV/0!	0.0108173
675	9.86545e-07	6.75e-07	7.46331	4.87959e+11	0.0189228	0.0189212	0.0105548	0.0103093	0.00223876	0.00765137	1.54466e-07	#DIV/0!	0.0105548
680	1.1595e-07	6.8e-07	7.40843	4.96826e+11	0.0192668	0.019265	0.0102923	0.0103093	0.00245758	0.00688627	1.81545e-08	#DIV/0!	0.0102923
685	1.16822e-08	6.85e-07	7.35436	5.05587e+11	0.0196068	0.0196047	0.00972938	0.0103093	0.00326555	0.00619763	1.82912e-09	#DIV/0!	0.00972938
690	1.00899e-09	6.9e-07	7.30106	5.14237e+11	0.0199424	0.0199401	0.00916649	0.0103093	0.00336655	0.00557789	1.5798e-10	#DIV/0!	0.00916649
695	7.47052e-11	6.95e-07	7.24854	5.22772e+11	0.0202735	0.0202711	0.00929058	0.0103093	0.00201993	0.0050201	1.16968e-11	#DIV/0!	0.00929058
700	4.74155e-12	7e-07	7.19676	5.31188e+11	0.0206001	0.0205974	0.00941468	0.0103093	0.00227242	0.00451804	7.42398e-13	#DIV/0!	0.00941468
705	2.57985e-13	7.05e-07	7.14572	5.39481e+11	0.020922	0.020919	0.00959479	0.0103093	0.00690143	0.00406623	4.03935e-14	#DIV/0!	0.00959479
710	1.2033e-14	7.1e-07	7.0954	5.47649e+11	0.0212389	0.0212357	0.0097749	0.0103093	0.00939267	0.00365965	1.88404e-15	#DIV/0!	0.0097749
715	4.81123e-16	7.15e-07	7.04578	5.55688e+11	0.0215508	0.0215475	0.00893709	0.0103093	0.00422502	0.00329369	7.53308e-17	#DIV/0!	0.00893709
720	1.64909e-17	7.2e-07	6.99685	5.63596e+11	0.0218577	0.0218541	0.00809928	0.0103093	0.000959467	0.00296431	2.58202e-18	#DIV/0!	0.00809928
725	4.84546e-19	7.25e-07	6.9486	5.71368e+11	0.0221594	0.0221555	0.00864368	0.0103093	0.000454484	0.00266785	7.58668e-20	#DIV/0!	0.00864368
730	1.22048e-20	7.3e-07	6.90101	5.79004e+11	0.0224557	0.0224516	0.00918809	0.0103093	0.000387153	0.00240115	1.91094e-21	#DIV/0!	0.00918809
735	2.63531e-22	7.35e-07	6.85406	5.86501e+11	0.0227466	0.0227423	0.00953001	0.0103093	0.000353488	0.00216104	4.12618e-23	#DIV/0!	0.00953001
740	4.87795e-24	7.4e-07	6.80775	5.93856e+11	0.0230321	0.0230275	0.00987193	0.0103093	0.000403986	0.00194495	7.63754e-25	#DIV/0!	0.00987193
745	7.7401e-26	7.45e-07	6.76206	6.01068e+11	0.023312	0.0233071	0.00911633	0.0103093	0.000403986	0.00175044	1.21189e-26	#DIV/0!	0.00911633
750	1.05284e-27	7.5e-07	6.71698	6.08135e+11	0.0235862	0.0235812	0.00836074	0.0103093	0.000336655	0.00157532	1.64846e-28	#DIV/0!	0.00836074
755	1.22766e-29	7.55e-07	6.6725	6.15055e+11	0.0238548	0.0238495	0.00723174	0.0103093	0.000403986	0.00141777	1.92219e-30	#DIV/0!	0.00723174
760	1.22716e-31	7.6e-07	6.6286	6.21828e+11	0.0241177	0.0241121	0.00610275	0.0103093	0.000538648	0.00127606	1.9214e-32	#DIV/0!	0.00610275
765	1.05155e-33	7.65e-07	6.58527	6.28452e+11	0.0243747	0.024369	0.00744294	0.0103093	0.000437651	0.00114838	1.64644e-34	#DIV/0!	0.00744294
770	7.72434e-36	7.7e-07	6.54251	6.34926e+11	0.0246261	0.02462	0.00878312	0.0103093	0.000269324	0.00103363	1.20942e-36	#DIV/0!	0.00878312
775	4.86404e-38	7.75e-07	6.5003	6.41249e+11	0.0248715	0.0248652	0.00855813	0.0103093	0.000201993	0.000930218	7.61577e-39	#DIV/0!	0.00855813
780	2.62566e-40	7.8e-07	6.45863	6.4742e+11	0.025111	0.0251045	0.00833314	0.0103093	0.000151495	0.000837172	4.11107e-41	#DIV/0!	0.00833314
