# Supplementary material for: Simulated natural daylight and twilight modulate activity and light sampling behaviour in mice
Source: BMC Biol. 2026 Jan 22;24:40. doi: 10.1186/s12915-026-02517-7 (PMC12911055; doi:10.1186/s12915-026-02517-7)
Supplement: Supplementary file 5 — Additional file 5. Rodent toolbox amended so that the input is the sum of the multichannel LEDs RSPDs. Used to calculate the power of each LED required to achieve target alpha-opic lux. [file 12915_2026_2517_MOESM5_ESM.xlsx]

## Sheet: INPUT
nm	SPD, total in µW/cm²
300	0
305	0
310	0
315	0
320	0
325	0
330	0
335	0
340	0
345	0
350	0.075846
355	0.0972914
360	0.0182386
365	0.0608
370	0.0243229
375	0.0547157
380	0.182386
385	0.37694
390	0.960575
395	2.91962
400	8.24384
405	12.0435
410	9.92179
415	4.41982
420	2.00769
425	0.919459
430	0.647326
435	0.396324
440	0.344199
445	0.621227
450	0.8861
455	0.710386
460	0.339274
465	0.303097
470	0.180352
475	0.125938
480	0.13666
485	0.165622
490	0.243229
495	0.45605
500	0.826977
505	1.36208
510	2.11
515	2.99171
520	3.23494
525	2.7728
530	2.06744
535	1.55058
540	1.11885
545	0.754008
550	0.535103
555	0.364843
560	0.267551
565	0.194583
570	0.145937
575	0.0972914
580	0.0729686
585	0.0486457
590	0.0486457
595	0.0243229
600	0.0243229
605	0.0243229
610	0.0243229
615	0.0243229
620	0.0243229
625	0.0243229
630	0
635	0
640	0.0243229
645	0
650	0
655	0
660	0
665	0.0243229
670	0
675	0
680	0
685	0
690	0
695	0
700	0
705	0
710	0.0425614
715	0
720	0
725	0
730	0.0196844
735	0
740	0
745	0
750	0
755	0
760	0
765	0
770	0
775	0.0196844
780	0

## Sheet: Optimisation
	OPTIMISATION OF RGBVW LIGHT STIMULUS
	Set Toolbox to 5nm bins so that multispectral light is active
			a-opic target	Light source	DIFF
	S cone		155.5	155.51	0.000100749
	Melanopsin		169.7	169.537	0.0265374
	Rod		168.7	169.259	0.312095
	M cone		168.1	167.692	0.166865
				SS	0.505598
			uW/cm2/s
	SOLVER	White LED
		405mn	43.2254
		470nm	3.26762
		530nm	22.2554
		627nm	0

## Sheet: RGBW
	Relative Spectral Power Distribution (normalised to AUC)						Power		43.2254	3.26762	22.2554	0		uW/cm2/s
l (nm)	White LED	405nm (violet LED)	450nm (LIFX)	520nm (LIFX)	640nm (LIFX)			White LED	405mn	450nm	520nm	627nm	SUM
300		0	0	0	0				0	0	0	0	0
305		0	0	0	0				0	0	0	0	0
310		0	0	0	0				0	0	0	0	0
315		0	0	0	0				0	0	0	0	0
320		0	0	0	0				0	0	0	0	0
325		0	0	0	0				0	0	0	0	0
330		0	0	0	0				0	0	0	0	0
335		0	0	0	0				0	0	0	0	0
340		0	0	0	0				0	0	0	0	0
345		0	0	0	0				0	0	0	0	0
350		0.000843882	0.0120482	0	0				0.0364772	0.0393689	0	0	0.075846
355		0	0	0.00437158	0				0	0	0.0972914	0	0.0972914
360		0.000421941	0	0	0				0.0182386	0	0	0	0.0182386
365		0.000843882	0	0.0010929	0				0.0364772	0	0.0243229	0	0.0608
370		0	0	0.0010929	0.00021245				0	0	0.0243229	0	0.0243229
375		0.00126582	0	0	0.000637349				0.0547157	0	0	0	0.0547157
380		0.00421941	0	0	0.00148715				0.182386	0	0	0	0.182386
385		0.00759494	0	0.00218579	0.000849798				0.328294	0	0.0486457	0	0.37694
390		0.021097	0	0.00218579	0.00021245				0.911929	0	0.0486457	0	0.960575
395		0.0670886	0.0060241	0	0				2.89993	0.0196844	0	0	2.91962
400		0.190717	0	0	0.000424899				8.24384	0	0	0	8.24384
405		0.278059	0	0.0010929	0.00021245				12.0192	0	0.0243229	0	12.0435
410		0.229536	0	0	0				9.92179	0	0	0	9.92179
415		0.101688	0	0.0010929	0				4.3955	0	0.0243229	0	4.41982
420		0.0459916	0.0060241	0	0.00021245				1.988	0.0196844	0	0	2.00769
425		0.0202532	0.0060241	0.0010929	0				0.875452	0.0196844	0.0243229	0	0.919459
430		0.0135021	0.0120482	0.0010929	0				0.583634	0.0393689	0.0243229	0	0.647326
435		0.00632911	0.0301205	0.0010929	0.000424899				0.273579	0.0984222	0.0243229	0	0.396324
440		0.00295359	0.0662651	0	0				0.12767	0.216529	0	0	0.344199
445		0.00253165	0.156627	0	0				0.109431	0.511795	0	0	0.621227
450		0.00126582	0.246988	0.0010929	0				0.0547157	0.807062	0.0243229	0	0.8861
455		0.000843882	0.198795	0.0010929	0.000424899				0.0364772	0.649586	0.0243229	0	0.710386
460		0	0.0963855	0.0010929	0.00021245				0	0.314951	0.0243229	0	0.339274
465		0.000421941	0.0722892	0.00218579	0.00021245				0.0182386	0.236213	0.0486457	0	0.303097
470		0.000421941	0.0421687	0.0010929	0				0.0182386	0.137791	0.0243229	0	0.180352
475		0.000421941	0.0180723	0.00218579	0				0.0182386	0.0590533	0.0486457	0	0.125938
480		0	0.0120482	0.00437158	0.00021245				0	0.0393689	0.0972914	0	0.13666
485		0	0.0060241	0.00655738	0				0	0.0196844	0.145937	0	0.165622
490		0	0	0.010929	0.00021245				0	0	0.243229	0	0.243229
495		0.000421941	0	0.0196721	0				0.0182386	0	0.437811	0	0.45605
500		0	0	0.0371585	0.00021245				0	0	0.826977	0	0.826977
505		0	0	0.0612022	0				0	0	1.36208	0	1.36208
510		0.000421941	0	0.0939891	0.00021245				0.0182386	0	2.09177	0	2.11
515		0	0	0.134426	0				0	0	2.99171	0	2.99171
520		0	0	0.145355	0				0	0	3.23494	0	3.23494
525		0	0	0.12459	0				0	0	2.7728	0	2.7728
530		0	0	0.0928962	0				0	0	2.06744	0	2.06744
535		0.000421941	0	0.0688525	0				0.0182386	0	1.53234	0	1.55058
540		0	0	0.0502732	0.00021245				0	0	1.11885	0	1.11885
545		0	0	0.0338798	0				0	0	0.754008	0	0.754008
550		0	0	0.0240437	0.00021245				0	0	0.535103	0	0.535103
555		0	0	0.0163934	0.00021245				0	0	0.364843	0	0.364843
560		0	0	0.0120219	0				0	0	0.267551	0	0.267551
565		0	0	0.00874317	0.000424899				0	0	0.194583	0	0.194583
570		0	0	0.00655738	0.000424899				0	0	0.145937	0	0.145937
575		0	0	0.00437158	0.000637349				0	0	0.0972914	0	0.0972914
580		0	0	0.00327869	0.0012747				0	0	0.0729686	0	0.0729686
585		0	0	0.00218579	0.0021245				0	0	0.0486457	0	0.0486457
590		0	0	0.00218579	0.00403654				0	0	0.0486457	0	0.0486457
595		0	0	0.0010929	0.00743573				0	0	0.0243229	0	0.0243229
600		0	0	0.0010929	0.0131719				0	0	0.0243229	0	0.0243229
605		0	0	0.0010929	0.0248566				0	0	0.0243229	0	0.0243229
610		0	0	0.0010929	0.0446144				0	0	0.0243229	0	0.0243229
615		0	0	0.0010929	0.0807308				0	0	0.0243229	0	0.0243229
620		0	0	0.0010929	0.123433				0	0	0.0243229	0	0.0243229
625		0	0	0.0010929	0.133418				0	0	0.0243229	0	0.0243229
630		0	0	0	0.138305				0	0	0	0	0
635		0	0	0	0.142979				0	0	0	0	0
640		0	0	0.0010929	0.148077				0	0	0.0243229	0	0.0243229
645		0	0	0	0.0741449				0	0	0	0	0
650		0	0	0	0.0269811				0	0	0	0	0
655		0	0	0	0.0110474				0	0	0	0	0
660		0	0	0	0.00573614				0	0	0	0	0
665		0	0	0.0010929	0.00297429				0	0	0.0243229	0	0.0243229
670		0	0	0	0.00148715				0	0	0	0	0
675		0	0	0	0.000849798				0	0	0	0	0
680		0	0	0	0.000424899				0	0	0	0	0
685		0	0	0	0				0	0	0	0	0
690		0	0	0	0.00021245				0	0	0	0	0
695		0	0	0	0.000424899				0	0	0	0	0
700		0	0	0	0.000424899				0	0	0	0	0
705		0	0	0	0				0	0	0	0	0
710		0.000421941	0	0.0010929	0.00021245				0.0182386	0	0.0243229	0	0.0425614
715		0	0	0	0				0	0	0	0	0
720		0	0	0	0.00021245				0	0	0	0	0
725		0	0	0	0				0	0	0	0	0
730		0	0.0060241	0	0.00021245				0	0.0196844	0	0	0.0196844
735		0	0	0	0.00021245				0	0	0	0	0
740		0	0	0	0.000424899				0	0	0	0	0
745		0	0	0	0				0	0	0	0	0
750		0	0	0	0				0	0	0	0	0
755		0	0	0	0				0	0	0	0	0
760		0	0	0	0.00021245				0	0	0	0	0
765		0	0	0	0				0	0	0	0	0
770		0	0	0	0.000849798				0	0	0	0	0
775		0	0.0060241	0	0				0	0.0196844	0	0	0.0196844
780		0	0	0	0				0	0	0	0	0
		1	1	1	1

## Sheet: Toolbox
	Rodent Toolbox v2
	Title										Chart input		Pigment	Melanopsin
1)	Select mode		5nm spectral data
			i. Enter spectral power distribution in column AH
			ii. Check using the chart opposite that the data is 5nm resolution
			iii. Skip sections 2 and 3: these inputs are not applicable in this mode																	User defined measurement			Spectral breakdowns					Spectral power distribution chart					Input for user defined measurements
2)	Details of light measurement																			nm	SPD, total in µW/cm²		nm	Lux	Power	Quanta		nm	Unweighted	Melanopsin	Weighted		nm	SPD, total in µW/cm²
		Light source	D	n/a																300	0		300	0	0	0		300	0	0	0		300	0
		Units	L	n/a																305	0		305	0	0	0		305	0	0	0		305	0
		Amount	200	n/a			²	µ												310	0		310	0	0	0		310	0	0.05343	0		310	0
																				315	0		315	0	0	0		315	0	0.177285	0		315	0
3)	For blackbody or narrowband sources																			320	0		320	0	0	0		320	0	0.278665	0		320	0
		Blackbody temperature	2856	n/a																325	0		325	0	0	0		325	0	0.364155	0		325	0
		Narrowband peak	608	n/a				nm												330	0		330	0	0	0		330	0	0.4377	0		330	0
		Narrowband FWHM	30	n/a	Peak spectral irradiance			405												335	0		335	0	0	0		335	0	0.499365	0		335	0
																				340	0		340	0	0	0		340	0	0.550435	0		340	0
4)	Photopic illuminance (human)																			345	0		345	0	0	0		345	0	0.594965	0		345	0
			Sensitivity	lmax	Subscript	Curve		lux	Melanopic EDI	M/P										350	0.075846		350	0	0.075846	1.33636e+11		350	0.075846	0.633335	0.00960821		350	0.075846
			Visibility	555	n/a	V(λ)		105.626	134.283	1.2713										355	0.0972914		355	0	0.0972914	1.73871e+11		355	0.0972914	0.663885	0.0129194		355	0.0972914
																				360	0.0182386		360	0	0.0182386	3.30534e+10		360	0.0182386	0.68493	0.00249869		360	0.0182386
5)	Rodent retinal photopigment complement (all weighted)																			365	0.0608		365	0	0.0608	1.11717e+11		365	0.0608	0.69823	0.00849138		365	0.0608
			Sensitivity	lmax	α: rNα(λ)	Curve		α-opic rlux												370	0.0243229		370	0	0.0243229	4.53043e+10		370	0.0243229	0.708625	0.00344752		370	0.0243229
			S cone	360	sc	rNsc(λ)		155.51												375	0.0547157		375	0	0.0547157	1.03292e+11		375	0.0547157	0.7225	0.00790726		375	0.0547157
			Melanopsin	480	z	rNz(λ)		169.537												380	0.182386		380	4.85822e-05	0.182386	3.48897e+11		380	0.182386	0.744845	0.0271727		380	0.182386
			Rod	498	r	rNr(λ)		169.259												385	0.37694		385	0.000164768	0.37694	7.30561e+11		385	0.37694	0.77876	0.0587154		385	0.37694
			M cone	508	mc	rNmc(λ)		167.692												390	0.960575		390	0.000787289	0.960575	1.8859e+12		390	0.960575	0.830135	0.159498		390	0.960575
																				395	2.91962		395	0.00432721	2.91962	5.80559e+12		395	2.91962	0.905095	0.528562		395	2.91962
6)	Unweighted summations from 300 to 780 nm inclusive																			400	8.24384		400	0.022297	8.24384	1.66002e+13		400	8.24384	1.0069	1.66032		400	8.24384
			Quantity		Units			Amount												405	12.0435		405	0.0526449	12.0435	2.45546e+13		405	12.0435	1.13823	2.74197		405	12.0435
			Irradiance		µW/cm²			68.7484												410	9.92179		410	0.0819968	9.92179	2.04784e+13		410	9.92179	1.30114	2.58221		410	9.92179
			Photon flux		1/cm²/s			1.54513e+14												415	4.41982		415	0.0658086	4.41982	9.2337e+12		415	4.41982	1.49677	1.32323		415	4.41982
			Log photon flux		log₁₀ (1/cm²/s)			14.189												420	2.00769		420	0.0548502	2.00769	4.24492e+12		420	2.00769	1.7246	0.692566		420	2.00769
																				425	0.919459		425	0.0458434	0.919459	1.96718e+12		425	0.919459	1.98239	0.364584		425	0.919459
																				430	0.647326		430	0.0512865	0.647326	1.40125e+12		430	0.647326	2.26818	0.293681		430	0.647326
			M/P Ratio of light source					1.60506												435	0.396324		435	0.0455841	0.396324	8.67886e+11		435	0.396324	2.57854	0.204409		435	0.396324
																				440	0.344199		440	0.0540703	0.344199	7.62404e+11		440	0.344199	2.9045	0.199966		440	0.344199
																				445	0.621227		445	0.126441	0.621227	1.39166e+12		445	0.621227	3.23653	0.402166		445	0.621227
																				450	0.8861		450	0.229979	0.8861	2.00733e+12		450	0.8861	3.56617	0.632064		450	0.8861
																				455	0.710386		455	0.232894	0.710386	1.62716e+12		455	0.710386	3.88622	0.552203		455	0.710386
																				460	0.339274		460	0.139035	0.339274	7.85654e+11		460	0.339274	4.18773	0.284187		460	0.339274
																				465	0.303097		465	0.152985	0.303097	7.0951e+11		465	0.303097	4.45818	0.270281		465	0.303097
																				470	0.180352		470	0.11207	0.180352	4.2672e+11		470	0.180352	4.6875	0.169098		470	0.180352
																				475	0.125938		475	0.0968535	0.125938	3.01143e+11		475	0.125938	4.86432	0.122533		475	0.125938
																				480	0.13666		480	0.12976	0.13666	3.30223e+11		480	0.13666	4.97096	0.135881		480	0.13666
																				485	0.165622		485	0.191512	0.165622	4.04373e+11		485	0.165622	4.99947	0.165622		485	0.165622
																				490	0.243229		490	0.345574	0.243229	5.99976e+11		490	0.243229	4.95074	0.240858		490	0.243229
																				495	0.45605		495	0.805494	0.45605	1.13643e+12		495	0.45605	4.826	0.440226		495	0.45605
																				500	0.826977		500	1.82439	0.826977	2.08155e+12		500	0.826977	4.62192	0.764525		500	0.826977
																				505	1.36208		505	3.78912	1.36208	3.46272e+12		505	1.36208	4.33371	1.1807		505	1.36208
																				510	2.11		510	7.24891	2.11	5.41722e+12		510	2.11	3.97724	1.67858		510	2.11
																				515	2.99171		515	12.4276	2.99171	7.75622e+12		515	2.99171	3.57529	2.13947		515	2.99171
																				520	3.23494		520	15.6872	3.23494	8.46823e+12		520	3.23494	3.14638	2.03589		520	3.23494
																				525	2.7728		525	15.0219	2.7728	7.32828e+12		525	2.7728	2.70925	1.5026		525	2.7728
																				530	2.06744		530	12.172	2.06744	5.51611e+12		530	2.06744	2.28113	0.943321		530	2.06744
																				535	1.55058		535	9.68869	1.55058	4.1761e+12		535	1.55058	1.87674	0.58207		535	1.55058
																				540	1.11885		540	7.29025	1.11885	3.04151e+12		540	1.11885	1.50744	0.337355		540	1.11885
																				545	0.754008		545	5.04844	0.754008	2.06869e+12		545	0.754008	1.18097	0.178111		545	0.754008
																				550	0.535103		550	3.6363	0.535103	1.48157e+12		550	0.535103	0.900985	0.0964341		550	0.535103
																				555	0.364843		555	2.49188	0.364843	1.01935e+12		555	0.364843	0.668645	0.0487952		555	0.364843
																				560	0.267551		560	1.81824	0.267551	7.54255e+11		560	0.267551	0.482975	0.0258469		560	0.267551
																				565	0.194583		565	1.30056	0.194583	5.53447e+11		565	0.194583	0.340215	0.0132414		565	0.194583
																				570	0.145937		570	0.948909	0.145937	4.18759e+11		570	0.145937	0.23445	0.00684372		570	0.145937
																				575	0.0972914		575	0.608285	0.0972914	2.81621e+11		575	0.0972914	0.158635	0.00308709		575	0.0972914
																				580	0.0729686		580	0.433587	0.0729686	2.13053e+11		580	0.0729686	0.10579	0.00154403		580	0.0729686
																				585	0.0486457		585	0.271216	0.0486457	1.4326e+11		585	0.0486457	0.06978	0.000678971		585	0.0486457
																				590	0.0486457		590	0.251514	0.0486457	1.44484e+11		590	0.0486457	0.045695	0.00044462		590	0.0486457
																				595	0.0243229		595	0.115441	0.0243229	7.28542e+10		595	0.0243229	0.02981	0.000145028		595	0.0243229
																				600	0.0243229		600	0.104825	0.0243229	7.34664e+10		600	0.0243229	0.019425	9.45043e-05		600	0.0243229
																				605	0.0243229		605	0.0941599	0.0243229	7.40787e+10		605	0.0243229	0.012665	6.16163e-05		605	0.0243229
																				610	0.0243229		610	0.0835611	0.0243229	7.46909e+10		610	0.0243229	0.008275	4.02586e-05		610	0.0243229
																				615	0.0243229		615	0.0732945	0.0243229	7.53031e+10		615	0.0243229	0.00542	2.63688e-05		615	0.0243229
																				620	0.0243229		620	0.0632938	0.0243229	7.59153e+10		620	0.0243229	0.00356	1.73197e-05		620	0.0243229
																				625	0.0243229		625	0.0533263	0.0243229	7.65275e+10		625	0.0243229	0.00235	1.1433e-05		625	0.0243229
																				630	0		630	0	0	0		630	0	0.00156	0		630	0
																				635	0		635	0	0	0		635	0	0.00104	0		635	0
																				640	0.0243229		640	0.029072	0.0243229	7.83642e+10		640	0.0243229	0.0007	3.40556e-06		640	0.0243229
																				645	0		645	0	0	0		645	0	0.00047	0		645	0
																				650	0		650	0	0	0		650	0	0.00032	0		650	0
																				655	0		655	0	0	0		655	0	0.00022	0		655	0
																				660	0		660	0	0	0		660	0	0.00015	0		660	0
																				665	0.0243229		665	0.00740587	0.0243229	8.14253e+10		665	0.0243229	0.000105	5.10834e-07		665	0.0243229
																				670	0		670	0	0	0		670	0	7e-05	0		670	0
																				675	0		675	0	0	0		675	0	5e-05	0		675	0
																				680	0		680	0	0	0		680	0	3.5e-05	0		680	0
																				685	0		685	0	0	0		685	0	2.5e-05	0		685	0
																				690	0		690	0	0	0		690	0	1.5e-05	0		690	0
																				695	0		695	0	0	0		695	0	1e-05	0		695	0
																				700	0		700	0	0	0		700	0	1e-05	0		700	0
																				705	0		705	0	0	0		705	0	5e-06	0		705	0
																				710	0.0425614		710	0.000607844	0.0425614	1.52124e+11		710	0.0425614	5e-06	4.25659e-08		710	0.0425614
																				715	0		715	0	0	0		715	0	5e-06	0		715	0
																				720	0		720	0	0	0		720	0	0	0		720	0
																				725	0		725	0	0	0		725	0	0	0		725	0
																				730	0.0196844		730	6.99114e-05	0.0196844	7.23384e+10		730	0.0196844	0	0		730	0.0196844
																				735	0		735	0	0	0		735	0	0	0		735	0
																				740	0		740	0	0	0		740	0	0	0		740	0
																				745	0		745	0	0	0		745	0	0	0		745	0
																				750	0		750	0	0	0		750	0	0	0		750	0
																				755	0		755	0	0	0		755	0	0	0		755	0
																				760	0		760	0	0	0		760	0	0	0		760	0
																				765	0		765	0	0	0		765	0	0	0		765	0
																				770	0		770	0	0	0		770	0	0	0		770	0
																				775	0.0196844		775	2.85023e-06	0.0196844	7.67976e+10		775	0.0196844	0	0		775	0.0196844
																				780	0		780	0	0	0		780	0	0	0		780	0

## Sheet: Calculations
Calculations
	Summary of inputs						Results of action spectra calculations
		f(λ)			rT(λ)/rT(λ)max		Pigment	S cone	Melanopsin	Rod	M cone	Human
		Relative spectral			Relative pre-receptoral		Curve	rNsc(λ)	rNz(λ)	rNr(λ)	rNmc(λ)	V(λ)
		power distribution			spectral transmittance		KN, Km	72983.2	72983.2	72983.2	72983.2	683.002
		Source power (μW/cm2)			(Jacobs & Williams, 2007)
		68.7484			spline with extrapolation		Equivalent lux values and SI units
							a-opic equivalent lux	4386.07	18854.5	19716.9	19933.7	105.626
		Source			Pigment lmax (nm)		μW/cm2 weighted SI units	6.00979	25.8368	27.0504	27.3467	15.465
		n/a		S cone	360
		n/a		Melanopsin	480		Adjusted peak sensitivity in vivo lmax (nm), shown to nearest 5 nm
	n/a	n/a		Rod	498		rNa(lmax)	0.999983	0.999894	0.998714	0.998757	1
		Custom spd		M cone	508		lmax	365	485	505	515	555			Power	6.00969	25.8341	27.0156	27.3127	15.465	17.815		a-opic lux	155.51	169.537	169.259	167.692	105.626	134.283		Photons/cm2/s	1.20449e+13	6.05334e+13	6.58725e+13	6.74787e+13
															Weighting	16.6398	3.87086	3.70156	3.6613	6.4662	5.61325		Conversion	25.8765	6.56254	6.26521	6.13969	6.83002	7.53764		Log quanta	13.0808	13.782	13.8187	13.8292
	Active						a-OPIC SENSITIVITY FUNCTIONS								a-OPIC IRRADIANCE								a-OPIC LUX								QUANTA
	nm	rspd, f(λ)			rT(λ)/rT(λ)max			S cone	Melanopsin	Rod	M cone	Photopic	Melanopic EDI			S cone	Melanopsin	Rod	M cone	Photopic	Melanopic EDI			S cone	Melanopsin	Rod	M cone	Photopic	Melanopic EDI			S cone	Melanopsin	Rod	M cone
	300	0		300	0.007		300	0	0	0	0	0	0.000918165		300	0	0	0	0	0	0		300	0	0	0	0	0	0		300	0	0	0	0
	305	0		305	0.0354813		305	0	0	0	0	0	0.000918165		305	0	0	0	0	0	0		305	0	0	0	0	0	0		305	0	0	0	0
	310	0		310	0.103		310	0.06243	0.010686	0.009312	0.00867	0	0.000918165		310	0	0	0	0	0	0		310	0	0	0	0	0	0		310	0	0	0	0
	315	0		315	0.233843		315	0.203245	0.035457	0.031043	0.028962	0	0.000918165		315	0	0	0	0	0	0		315	0	0	0	0	0	0		315	0	0	0	0
	320	0		320	0.33		320	0.316377	0.055733	0.049114	0.045955	0	0.000918165		320	0	0	0	0	0	0		320	0	0	0	0	0	0		320	0	0	0	0
	325	0		325	0.399157		325	0.414783	0.072831	0.064703	0.060772	0	0.000918165		325	0	0	0	0	0	0		325	0	0	0	0	0	0		325	0	0	0	0
	330	0		330	0.449		330	0.507293	0.08754	0.078511	0.07408	0	0.000918165		330	0	0	0	0	0	0		330	0	0	0	0	0	0		330	0	0	0	0
	335	0		335	0.486903		335	0.596507	0.099873	0.090526	0.085872	0	0.000918165		335	0	0	0	0	0	0		335	0	0	0	0	0	0		335	0	0	0	0
	340	0		340	0.519		340	0.684128	0.110087	0.100915	0.096294	0	0.000918165		340	0	0	0	0	0	0		340	0	0	0	0	0	0		340	0	0	0	0
	345	0		345	0.549556		345	0.773108	0.118993	0.110328	0.105944	0	0.000918165		345	0	0	0	0	0	0		345	0	0	0	0	0	0		345	0	0	0	0
	350	0.00110324		350	0.581		350	0.859663	0.126667	0.118701	0.11473	0	0.000918165		350	0.000948414	0.000139744	0.000130956	0.000126575	0	1.01296e-06		350	0.0245417	0.000917076	0.000820464	0.000777129	0	7.6353e-06		350	1.14882e+11	1.69273e+10	1.58628e+10	1.53321e+10
	355	0.00141518		355	0.611194		355	0.934385	0.132777	0.125531	0.122108	0	0.000918165		355	0.00132232	0.000187903	0.000177649	0.000172805	0	1.29937e-06		355	0.0342171	0.00123312	0.00111301	0.00106097	0	9.79417e-06		355	1.62462e+11	2.3086e+10	2.18261e+10	2.1231e+10
	360	0.000265294		360	0.638		360	0.984529	0.136986	0.13023	0.127409	0	0.000918165		360	0.00026119	3.63416e-05	3.45493e-05	3.38009e-05	0	2.43584e-07		360	0.00675869	0.000238493	0.000216458	0.000207527	0	1.83605e-06		360	3.25421e+10	4.52786e+09	4.30455e+09	4.21131e+09
	365	0.000884384		365	0.660169		365	0.999983	0.139646	0.132807	0.130516	0	0.000918165		365	0.000884369	0.000123501	0.000117452	0.000115426	0	8.1201e-07		365	0.0228844	0.000810478	0.000735863	0.000708681	0	6.12064e-06		365	1.11715e+11	1.56009e+10	1.48368e+10	1.45809e+10
	370	0.000353795		370	0.68		370	0.974703	0.141725	0.133846	0.131853	0	0.000918165		370	0.000344845	5.01416e-05	4.7354e-05	4.66489e-05	0	3.24842e-07		370	0.00892339	0.000329056	0.000296683	0.00028641	0	2.44854e-06		370	4.41582e+10	6.42075e+09	6.0638e+09	5.97351e+09
	375	0.000795883		375	0.699882		375	0.906205	0.1445	0.134219	0.132122	0	0.000918165		375	0.000721233	0.000115005	0.000106823	0.000105154	0	7.30752e-07		375	0.018663	0.000754726	0.000669266	0.000645611	0	5.50814e-06		375	9.36037e+10	1.49257e+10	1.38638e+10	1.36471e+10
	380	0.00265294		380	0.719		380	0.794122	0.148969	0.134551	0.131771	3.9e-05	0.000918165		380	0.00210676	0.000395206	0.000356956	0.000349581	1.03465e-07	2.43584e-06		380	0.0545157	0.00259356	0.0022364	0.00214632	7.06666e-07	1.83605e-05		380	2.77067e+11	5.19749e+10	4.69445e+10	4.59746e+10
	385	0.00548289		385	0.73618		385	0.644798	0.155752	0.135173	0.130967	6.4e-05	0.00166724		385	0.00353536	0.000853971	0.000741138	0.000718077	3.50905e-07	9.14129e-06		385	0.0914828	0.00560422	0.00464339	0.00440877	2.39669e-06	6.89037e-05		385	4.71064e+11	1.13786e+11	9.87521e+10	9.56794e+10
	390	0.0139723		390	0.752		390	0.479314	0.166027	0.137019	0.130486	0.00012	0.00309442		390	0.00669712	0.00231978	0.00191447	0.00182319	1.67668e-06	4.32362e-05		390	0.173298	0.0152237	0.0119946	0.0111938	1.14517e-05	0.000325899		390	9.03939e+11	3.13111e+11	2.58404e+11	2.46084e+11
	395	0.0424681		395	0.767149		395	0.324794	0.181019	0.141138	0.131229	0.000217	0.00588035		395	0.0137934	0.00768754	0.00599387	0.00557305	9.21558e-06	0.000249727		395	0.356925	0.0504498	0.0375528	0.0342168	6.29426e-05	0.00188236		395	1.88562e+12	1.05092e+12	8.1939e+11	7.61862e+11
	400	0.119913		400	0.781		400	0.201625	0.20138	0.148215	0.133792	0.000396	0.0114277		400	0.0241775	0.0241481	0.0177729	0.0160434	4.74856e-05	0.00137033		400	0.625629	0.158473	0.111351	0.0985016	0.000324327	0.0103291		400	3.34701e+12	3.34294e+12	2.46039e+12	2.22097e+12
	405	0.175183		405	0.792849		405	0.116572	0.227647	0.158996	0.138882	0.00064	0.0228112		405	0.0204214	0.0398798	0.0278534	0.0243297	0.000112117	0.00399613		405	0.528435	0.261713	0.174507	0.149377	0.000765761	0.0301214		405	2.86238e+12	5.58978e+12	3.90408e+12	3.41019e+12
	410	0.14432		410	0.803		410	0.064145	0.260229	0.174243	0.14728	0.00121	0.046155		410	0.00925742	0.0375563	0.0251468	0.0212555	0.000174627	0.0066611		410	0.23955	0.246465	0.15755	0.130502	0.00119271	0.0502089		410	1.31359e+12	5.32909e+12	3.56823e+12	3.01607e+12
	415	0.0642897		415	0.811957		415	0.034281	0.299354	0.194663	0.159761	0.00218	0.0794766		415	0.00220392	0.0192454	0.0125148	0.010271	0.000140152	0.00510953		415	0.0570297	0.126299	0.078408	0.0630607	0.000957238	0.0385138		415	3.16541e+11	2.76415e+12	1.79746e+12	1.47519e+12
	420	0.0292034		420	0.82		420	0.018069	0.34492	0.22078	0.176986	0.004	0.137237		420	0.000527676	0.0100728	0.00644753	0.0051686	0.000116814	0.00400779		420	0.0136544	0.0661034	0.0403951	0.0317336	0.000797839	0.0302093		420	7.67014e+10	1.46416e+12	9.37193e+11	7.51291e+11
	425	0.0133743		425	0.82745		425	0.009491	0.396478	0.252902	0.19947	0.0073	0.187096		425	0.000126935	0.0053026	0.00338237	0.00266776	9.7632e-05	0.00250227		425	0.00328464	0.0347985	0.0211913	0.0163792	0.000666828	0.0188612		425	1.86705e+10	7.79944e+11	4.97504e+11	3.92394e+11
	430	0.00941587		430	0.835		430	0.005005	0.453635	0.291346	0.227764	0.0116	0.253865		430	4.71264e-05	0.00427137	0.00274327	0.0021446	0.000109224	0.00239036		430	0.00121947	0.028031	0.0171872	0.0131672	0.000746002	0.0180177		430	7.01324e+09	6.35655e+11	4.08248e+11	3.19154e+11
	435	0.00576484		435	0.843118		435	0.002662	0.515707	0.336194	0.26224	0.01684	0.320679		435	1.5346e-05	0.00297297	0.0019381	0.00151177	9.70799e-05	0.00184866		435	0.000397101	0.0195102	0.0121426	0.00928181	0.000663057	0.0139345		435	2.31031e+09	4.47575e+11	2.91778e+11	2.27594e+11
	440	0.00500664		440	0.851		440	0.001429	0.580899	0.386729	0.302647	0.023	0.401587		440	7.15449e-06	0.00290835	0.00193621	0.00151524	0.000115153	0.0020106		440	0.000185133	0.0190862	0.0121308	0.00930313	0.000786495	0.0151552		440	1.08948e+09	4.4288e+11	2.94844e+11	2.30739e+11
	445	0.00903623		445	0.857828		445	0.000775	0.647305	0.442023	0.34855	0.0298	0.474002		445	7.00308e-06	0.0058492	0.00399422	0.00314958	0.00026928	0.00428319		445	0.000181215	0.0383856	0.0250246	0.0193374	0.00183918	0.0322851		445	1.07854e+09	9.00829e+11	6.15146e+11	4.85063e+11
	450	0.012889		450	0.864		450	0.000425	0.713234	0.501152	0.399467	0.038	0.553715		450	5.47783e-06	0.00919289	0.00645936	0.00514874	0.000489783	0.00713684		450	0.000141747	0.0603287	0.0404692	0.0316117	0.00334522	0.053795		450	8.53115e+08	1.4317e+12	1.00598e+12	8.01862e+11
	455	0.0103331		455	0.870071		455	0.000236	0.777245	0.563256	0.45491	0.048	0.629654		455	2.43862e-06	0.00803137	0.00582019	0.00470064	0.00049599	0.00650629		455	6.3103e-05	0.0527062	0.0364647	0.0288605	0.00338762	0.0490421		455	3.84009e+08	1.2647e+12	9.16505e+11	7.4021e+11
	460	0.004935		460	0.876		460	0.000133	0.837546	0.62717	0.514084	0.06	0.708049		460	6.56355e-07	0.00413329	0.00309509	0.00253701	0.0002961	0.00349422		460	1.69842e-05	0.0271249	0.0193914	0.0155764	0.00202237	0.0263382		460	1.04492e+08	6.58021e+11	4.92739e+11	4.03892e+11
	465	0.00440879		465	0.881639		465	7.5e-05	0.891636	0.69114	0.575655	0.0739	0.785216		465	3.30659e-07	0.00393104	0.00304709	0.00253794	0.00032581	0.00346185		465	8.55632e-06	0.0257976	0.0190907	0.0155822	0.00222528	0.0260942		465	5.32133e+07	6.32625e+11	4.90371e+11	4.08433e+11
	470	0.00262337		470	0.887		470	4.3e-05	0.937499	0.753729	0.638485	0.09098	0.860291		470	1.12805e-07	0.0024594	0.00197731	0.00167498	0.000238674	0.00225686		470	2.919e-06	0.0161399	0.0123882	0.0102839	0.00163015	0.0170114		470	1.8349e+07	4.0005e+11	3.21631e+11	2.72454e+11
	475	0.00183186		475	0.891998		475	2.5e-05	0.972863	0.81325	0.701197	0.1126	0.917734		475	4.57965e-08	0.00178215	0.00148976	0.0012845	0.000206267	0.00168116		475	1.18506e-06	0.0116954	0.00933366	0.0078864	0.00140881	0.012672		475	7.52857e+06	2.92971e+11	2.44904e+11	2.1116e+11
	480	0.00198783		480	0.896		480	1.5e-05	0.994193	0.866783	0.761315	0.13902	0.965605		480	2.98175e-08	0.00197629	0.00172302	0.00151337	0.000276348	0.00191946		480	7.71573e-07	0.0129695	0.0107951	0.00929159	0.00188746	0.0144682		480	4.95334e+06	3.28305e+11	2.86231e+11	2.51403e+11
	485	0.00240909		485	0.898746		485	9e-06	0.999894	0.912681	0.81741	0.1693	0.990621		485	2.16819e-08	0.00240884	0.00219874	0.00196922	0.00040786	0.0023865		485	5.61051e-07	0.0158081	0.0137755	0.0120904	0.00278569	0.0179886		485	3.63935e+06	4.0433e+11	3.69063e+11	3.30538e+11
	490	0.00353795		490	0.902		490	5e-06	0.990149	0.950512	0.869154	0.20802	1		490	1.76897e-08	0.0035031	0.00336286	0.00307502	0.000735964	0.00353795		490	4.57749e-07	0.0229892	0.021069	0.0188797	0.00502665	0.0266678		490	2.99988e+06	5.94066e+11	5.70284e+11	5.21472e+11
	495	0.0066336		495	0.90727		495	3e-06	0.9652	0.979437	0.915884	0.2586	0.992022		495	1.99008e-08	0.00640275	0.0064972	0.00607561	0.00171545	0.00658068		495	5.14964e-07	0.0420183	0.0407063	0.0373024	0.0117165	0.0496028		495	3.40928e+06	1.09688e+12	1.11306e+12	1.04083e+12
	500	0.012029		500	0.913		500	2e-06	0.924384	0.996897	0.955248	0.323	0.965952		500	2.40581e-08	0.0111194	0.0119917	0.0114907	0.00388538	0.0116195		500	6.22539e-07	0.0729718	0.0751305	0.0705494	0.0265372	0.0875833		500	4.1631e+06	1.92415e+12	2.07509e+12	1.9884e+12
	505	0.0198125		505	0.917424		505	1e-06	0.866742	0.998714	0.982979	0.4073	0.922299		505	1.98125e-08	0.0171723	0.019787	0.0194753	0.00806964	0.0182731		505	5.12679e-07	0.112694	0.12397	0.119572	0.0551157	0.137736		505	3.46272e+06	3.00128e+12	3.45827e+12	3.40378e+12
	510	0.0306917		510	0.921		510	1e-06	0.795449	0.984145	0.997604	0.503	0.862888		510	3.06917e-08	0.0244136	0.030205	0.0306181	0.0154379	0.0264835		510	7.94194e-07	0.160216	0.189241	0.187986	0.105441	0.199623		510	5.41722e+06	4.30912e+12	5.33133e+12	5.40424e+12
	515	0.0435168		515	0.924534		515	0	0.715058	0.954004	0.998757	0.6082	0.785233		515	0	0.031117	0.0415152	0.0434627	0.0264669	0.0341708		515	0	0.204207	0.260101	0.266847	0.180769	0.257567		515	0	5.54615e+12	7.39946e+12	7.74658e+12
	520	0.0470547		520	0.928		520	0	0.629276	0.908626	0.98513	0.71	0.699628		520	0	0.0296104	0.0427551	0.046355	0.0334089	0.0329208		520	0	0.194319	0.26787	0.284605	0.228183	0.248145		520	0	5.32886e+12	7.69446e+12	8.34231e+12
	525	0.0403326		525	0.931189		525	0	0.541849	0.849436	0.956125	0.7932	0.609422		525	0	0.0218542	0.03426	0.038563	0.0319918	0.0245796		525	0	0.143419	0.214646	0.236765	0.218505	0.185272		525	0	3.97082e+12	6.2249e+12	7.00675e+12
	530	0.0300726		530	0.934		530	0	0.456226	0.778954	0.912165	0.862	0.519309		530	0	0.0137199	0.0234251	0.0274311	0.0259226	0.015617		530	0	0.0900373	0.146763	0.168419	0.177051	0.117715		530	0	2.51659e+12	4.29679e+12	5.0316e+12
	535	0.0225544		535	0.936458		535	0	0.375349	0.700577	0.854882	0.91485	0.432533		535	0	0.00846576	0.0158011	0.0192813	0.0206339	0.00975551		535	0	0.0555569	0.098997	0.118381	0.14093	0.0735335		535	0	1.56749e+12	2.92568e+12	3.57007e+12
	540	0.0162746		540	0.939		540	0	0.301487	0.61807	0.786934	0.954	0.351707		540	0	0.00490657	0.0100588	0.012807	0.0155259	0.00572388		540	0	0.0321996	0.0630206	0.0786311	0.106042	0.0431445		540	0	9.16976e+11	1.87987e+12	2.39347e+12
	545	0.0109676		545	0.941978		545	0	0.236194	0.535023	0.711599	0.9803	0.279135		545	0	0.00259049	0.00586794	0.00780456	0.0107516	0.00306145		545	0	0.0170002	0.0367639	0.0479176	0.0734335	0.0230761		545	0	4.88613e+11	1.1068e+12	1.47208e+12
	550	0.00778349		550	0.945		550	0	0.180197	0.454101	0.631803	0.99495	0.215722		550	0	0.00140256	0.00353449	0.00491763	0.00774418	0.00167907		550	0	0.00920436	0.0221443	0.0301927	0.0528929	0.0126562		550	0	2.66975e+11	6.72784e+11	9.36062e+11
	555	0.00530692		555	0.947631		555	0	0.133729	0.377472	0.55044	1	0.162056		555	0	0.00070969	0.00200321	0.00292114	0.00530692	0.000860019		555	0	0.00465737	0.0125506	0.0179349	0.0362464	0.00648251		555	0	1.36316e+11	3.84775e+11	5.61089e+11
	560	0.00389174		560	0.95		560	0	0.096595	0.307058	0.470534	0.995	0.118526		560	0	0.000375923	0.00119499	0.0018312	0.00387229	0.000461273		560	0	0.00246701	0.00748687	0.011243	0.0264478	0.00347691		560	0	7.28573e+10	2.316e+11	3.54903e+11
	565	0.00283036		565	0.952372		565	0	0.068043	0.24422	0.394592	0.9786	0.0843457		565	0	0.000192586	0.00069123	0.00111684	0.00276979	0.000238729		565	0	0.00126385	0.0043307	0.00685703	0.0189177	0.00179945		565	0	3.76582e+10	1.35163e+11	2.18386e+11
	570	0.00212277		570	0.955		570	0	0.04689	0.189753	0.324466	0.952	0.0587013		570	0	9.95367e-05	0.000402802	0.000688766	0.00202088	0.000124609		570	0	0.000653213	0.00252364	0.00422881	0.0138026	0.00093926		570	0	1.96356e+10	7.94607e+10	1.35873e+11
	575	0.00141518		575	0.958005		575	0	0.031727	0.143913	0.26134	0.9154	0.0400089		575	0	4.48994e-05	0.000203663	0.000369843	0.00129546	5.66198e-05		575	0	0.000294654	0.00127599	0.00227072	0.00884798	0.000426779		575	0	8.935e+09	4.0529e+10	7.35989e+10
	580	0.00106138		580	0.961		580	0	0.021158	0.106507	0.205898	0.87	0.0268747		580	0	2.24568e-05	0.000113045	0.000218537	0.000923405	2.85244e-05		580	0	0.000147373	0.00070825	0.00134175	0.00630687	0.000215007		580	0	4.50777e+09	2.26916e+10	4.38671e+10
	585	0.00070759		585	0.963607		585	0	0.013956	0.076954	0.158459	0.8163	0.0178624		585	0	9.87512e-06	5.44519e-05	0.000112124	0.000577606	1.26393e-05		585	0	6.48059e-05	0.000341152	0.000688407	0.00394505	9.52701e-05		585	0	1.99933e+09	1.10244e+10	2.27008e+10
	590	0.00070759		590	0.966		590	0	0.009139	0.054396	0.119093	0.757	0.0117901		590	0	6.46666e-06	3.84901e-05	8.4269e-05	0.000535645	8.34255e-06		590	0	4.24377e-05	0.000241148	0.000517386	0.00365847	6.28832e-05		590	0	1.32044e+09	7.85935e+09	1.7207e+10
	595	0.000353795		595	0.96844		595	0	0.005962	0.037736	0.087479	0.6949	0.0077343		595	0	2.10933e-06	1.33508e-05	3.09496e-05	0.000245852	2.73636e-06		595	0	1.38425e-05	8.36456e-05	0.000190021	0.00167917	2.06257e-05		595	0	4.34357e+08	2.74923e+09	6.37321e+09
	600	0.000353795		600	0.971		600	0	0.003885	0.025781	0.062895	0.631	0.00506686		600	0	1.37449e-06	9.12119e-06	2.22519e-05	0.000223245	1.79263e-06		600	0	9.02017e-06	5.71461e-05	0.00013662	0.00152476	1.35122e-05		600	0	2.85417e+08	1.89404e+09	4.62067e+09
	605	0.000353795		605	0.973631		605	0	0.002533	0.017406	0.044357	0.5668	0.00331766		605	0	8.96162e-07	6.15815e-06	1.56933e-05	0.000200531	1.17377e-06		605	0	5.8811e-06	3.85821e-05	9.63519e-05	0.00136963	8.84746e-06		605	0	1.87641e+08	1.28941e+09	3.28591e+09
	610	0.000353795		610	0.976		610	0	0.001655	0.011649	0.030766	0.503	0.00217698		610	0	5.85531e-07	4.12136e-06	1.08849e-05	0.000177959	7.70204e-07		610	0	3.84257e-06	2.58212e-05	6.68296e-05	0.00121546	5.80552e-06		610	0	1.23613e+08	8.70074e+08	2.29794e+09
	615	0.000353795		615	0.977786		615	0	0.001084	0.007749	0.021051	0.4412	0.00143314		615	0	3.83514e-07	2.74156e-06	7.44774e-06	0.000156094	5.07038e-07		615	0	2.51682e-06	1.71764e-05	4.57268e-05	0.00106613	3.82187e-06		615	0	8.16286e+07	5.83524e+08	1.58521e+09
	620	0.000353795		620	0.979		620	0	0.000712	0.005137	0.014254	0.381	0.000947313		620	0	2.51902e-07	1.81744e-06	5.04299e-06	0.000134796	3.35154e-07		620	0	1.65312e-06	1.13867e-05	3.09624e-05	0.000920658	2.52627e-06		620	0	5.40517e+07	3.89977e+08	1.0821e+09
	625	0.000353795		625	0.979849		625	0	0.00047	0.003401	0.009582	0.321	0.000627648		625	0	1.66284e-07	1.20326e-06	3.39006e-06	0.000113568	2.22059e-07		625	0	1.09124e-06	7.53865e-06	2.08139e-05	0.000775672	1.6738e-06		625	0	3.59679e+07	2.6027e+08	7.33287e+08
	630	0		630	0.981		630	0	0.000312	0.002254	0.006418	0.265	0.000417955		630	0	0	0	0	0	0		630	0	0	0	0	0	0		630	0	0	0	0
	635	0		635	0.982943		635	0	0.000208	0.001499	0.004294	0.217	0.000279801		635	0	0	0	0	0	0		635	0	0	0	0	0	0		635	0	0	0	0
	640	0.000353795		640	0.985		640	0	0.00014	0.001	0.002872	0.175	0.000188341		640	0	4.95313e-08	3.53795e-07	1.0161e-06	6.19141e-05	6.66341e-08		640	0	3.25051e-07	2.2166e-06	6.23853e-06	0.000422874	5.02264e-07		640	0	1.0971e+07	7.83642e+07	2.25062e+08
	645	0		645	0.986503		645	0	9.4e-05	0.000669	0.001923	0.1382	0.000127337		645	0	0	0	0	0	0		645	0	0	0	0	0	0		645	0	0	0	0
	650	0		650	0.988		650	0	6.4e-05	0.000449	0.00129	0.107	8.65751e-05		650	0	0	0	0	0	0		650	0	0	0	0	0	0		650	0	0	0	0
	655	0		655	0.990046		655	0	4.4e-05	0.000304	0.000869	0.0816	5.91914e-05		655	0	0	0	0	0	0		655	0	0	0	0	0	0		655	0	0	0	0
	660	0		660	0.992		660	0	3e-05	0.000206	0.000588	0.061	4.06945e-05		660	0	0	0	0	0	0		660	0	0	0	0	0	0		660	0	0	0	0
	665	0.000353795		665	0.993189		665	0	2.1e-05	0.00014	0.000399	0.04458	2.8132e-05		665	0	7.42969e-09	4.95313e-08	1.41164e-07	1.57722e-05	9.95296e-09		665	0	4.87577e-08	3.10324e-07	8.66704e-07	0.000107724	7.50218e-08		665	0	1.70993e+06	1.13995e+07	3.24887e+07
	670	0		670	0.994		670	0	1.4e-05	9.6e-05	0.000271	0.032	1.95535e-05		670	0	0	0	0	0	0		670	0	0	0	0	0	0		670	0	0	0	0
	675	0		675	0.994948		675	0	1e-05	6.6e-05	0.000186	0.0232	1.3648e-05		675	0	0	0	0	0	0		675	0	0	0	0	0	0		675	0	0	0	0
	680	0		680	0.996		680	0	7e-06	4.6e-05	0.000128	0.017	9.57637e-06		680	0	0	0	0	0	0		680	0	0	0	0	0	0		680	0	0	0	0
	685	0		685	0.997017		685	0	5e-06	3.2e-05	8.8e-05	0.01192	6.75425e-06		685	0	0	0	0	0	0		685	0	0	0	0	0	0		685	0	0	0	0
	690	0		690	0.998		690	0	3e-06	2.2e-05	6.1e-05	0.00821	4.78804e-06		690	0	0	0	0	0	0		690	0	0	0	0	0	0		690	0	0	0	0
	695	0		695	0.998983		695	0	2e-06	1.6e-05	4.3e-05	0.005723	3.40841e-06		695	0	0	0	0	0	0		695	0	0	0	0	0	0		695	0	0	0	0
	700	0		700	1		700	0	2e-06	1.1e-05	3e-05	0.004102	2.43819e-06		700	0	0	0	0	0	0		700	0	0	0	0	0	0		700	0	0	0	0
	705	0		705	1		705	0	1e-06	8e-06	2.1e-05	0.002929	1.75252e-06		705	0	0	0	0	0	0		705	0	0	0	0	0	0		705	0	0	0	0
	710	0.000619089		710	1		710	0	1e-06	6e-06	1.5e-05	0.002091	1.2656e-06		710	0	6.19089e-10	3.71454e-09	9.28634e-09	1.29452e-06	7.83519e-10		710	0	4.0628e-09	2.32723e-08	5.70153e-08	8.84156e-06	5.90589e-09		710	0	152124	912744	2.28186e+06
	715	0		715	1		715	0	1e-06	4e-06	1.1e-05	0.001484	9.18078e-07		715	0	0	0	0	0	0		715	0	0	0	0	0	0		715	0	0	0	0
	720	0		720	1		720	0	0	3e-06	8e-06	0.001047	6.68991e-07		720	0	0	0	0	0	0		720	0	0	0	0	0	0		720	0	0	0	0
	725	0		725	1		725	0	0	2e-06	5e-06	0.00074	4.89531e-07		725	0	0	0	0	0	0		725	0	0	0	0	0	0		725	0	0	0	0
	730	0.000286325		730	1		730	0	0	2e-06	4e-06	0.00052	3.59766e-07		730	0	0	5.72651e-10	1.1453e-09	1.48889e-07	1.0301e-10		730	0	0	3.58778e-09	7.0318e-09	1.01692e-06	7.76453e-10		730	0	0	144677	289354
	735	0		735	1		735	0	0	1e-06	3e-06	0.0003611	2.65493e-07		735	0	0	0	0	0	0		735	0	0	0	0	0	0		735	0	0	0	0
	740	0		740	1		740	0	0	1e-06	2e-06	0.0002492	1.9674e-07		740	0	0	0	0	0	0		740	0	0	0	0	0	0		740	0	0	0	0
	745	0		745	1		745	0	0	1e-06	2e-06	0.0001719	1.4637e-07		745	0	0	0	0	0	0		745	0	0	0	0	0	0		745	0	0	0	0
	750	0		750	1		750	0	0	0	1e-06	0.00012	1.09332e-07		750	0	0	0	0	0	0		750	0	0	0	0	0	0		750	0	0	0	0
	755	0		755	1		755	0	0	0	1e-06	8.48e-05	8.19587e-08		755	0	0	0	0	0	0		755	0	0	0	0	0	0		755	0	0	0	0
	760	0		760	1		760	0	0	0	1e-06	6e-05	6.16749e-08		760	0	0	0	0	0	0		760	0	0	0	0	0	0		760	0	0	0	0
	765	0		765	1		765	0	0	0	0	4.24e-05	4.65916e-08		765	0	0	0	0	0	0		765	0	0	0	0	0	0		765	0	0	0	0
	770	0		770	1		770	0	0	0	0	3e-05	3.53272e-08		770	0	0	0	0	0	0		770	0	0	0	0	0	0		770	0	0	0	0
	775	0.000286325		775	1		775	0	0	0	0	2.12e-05	2.68803e-08		775	0	0	0	0	6.0701e-09	7.69651e-12		775	0	0	0	0	4.14589e-08	5.80135e-11		775	0	0	0	0
	780	0		780	1		780	0	0	0	0	1.499e-05	2.05258e-08		780	0	0	0	0	0	0		780	0	0	0	0	0	0		780	0	0	0	0
		1

## Sheet: SPD
Spectra and fundamental constants
		INPUTS					RATIOS				RESULTS
	Quantity	68.7484				~L	0.224951	lux		L (=EV)	105.626	lux
	Units	P	P, L or Q			~P	1	mW/cm2		P, unw'd	68.7484	mW/cm2
	Source	U	A,B,D,E,F,L,N or U			~Q	446.456	photons/cm2/s		Q, unw'd	1.54513e+14	photons/cm2/s
		UNITS
	1E-2 Km	6.83002	L from P			L/P	1.53642			Max, nm	405
	1E-15 / hc	5.03412e+09	Q from P			Q/P	2.24751e+12			Peak, nm	405
	Narrowband Light Source					Blackbody Radiation				Physical Photometry Constants
	GAUSSIAN DISTRIBUTION					NIST CODATA 2010				CIE 18.2, 1983
	variable	value	unit			constant	value	unit		constant	value	unit
	lmax	608	nm			h	6.62607e-34	Js		na	1.00028	dimensionless
	FWHM	30	nm			c	299792458	m/s		λd	555.016	nm		Km and K'm denominators interpolated from V(555,556) and V'(555,556)
						k	1.38065e-23	J/K		Km	683.002	lm/W		given as 0.999998, but here is accurately calculated as 0.99999773
	Mode	exact				T	2856	K		K'm	1700.05	lm/W		given as 0.401750, here 0.401753 similarly - for reference as not used here
	VARIABLE SPDs				RELATIVE SPECTRAL POWER DISTRIBUTIONS [INCOMPLETE BELOW 390nm]							USER
l (nm)	N	l (m)	e(hc/lkT)	I'(l,T)	A	B	D	E	F	L	N	U	ACTIVE
300	1.20338e-127	3e-07	16.7924	2.4972e+09	9.66808e-05	9.68319e-05	4.48324e-06	0.0103093	0	0	1.88416e-128	0	0
305	1.47137e-123	3.05e-07	16.5172	3.02772e+09	0.000117225	0.000117403	0.000218811	0.0103093	0	0	2.30376e-124	0	0
310	1.54221e-119	3.1e-07	16.2508	3.64339e+09	0.000141069	0.000141277	0.000433139	0.0103093	0	0	2.41468e-120	0	0
315	1.3857e-115	3.15e-07	15.9928	4.35298e+09	0.000168552	0.000168792	0.00154681	0.0103093	0	0	2.16964e-116	0	0
320	1.06734e-111	3.2e-07	15.7429	5.16552e+09	0.000200023	0.000200299	0.00266049	0.0103093	0	0	1.67116e-112	0	0
325	7.04756e-108	3.25e-07	15.5007	6.09022e+09	0.000235841	0.000236155	0.00376601	0.0103093	0	0	1.10346e-108	0	0
330	3.98914e-104	3.3e-07	15.2659	7.13638e+09	0.000276365	0.000276722	0.00487154	0.0103093	0	0	6.24591e-105	0	0
335	1.93564e-100	3.35e-07	15.038	8.31337e+09	0.000321958	0.000322361	0.00506186	0.0103093	0	0	3.03068e-101	0	0
340	8.05144e-97	3.4e-07	14.8169	9.63052e+09	0.000372982	0.000373435	0.0052522	0.0103093	0	0	1.26064e-97	0	0
345	2.87096e-93	3.45e-07	14.6021	1.10971e+10	0.000429797	0.000430302	0.00557844	0.0103093	0	0	4.49515e-94	0	0
350	8.77579e-90	3.5e-07	14.3935	1.27221e+10	0.000492752	0.000493314	0.00590469	0.0103093	0	0	1.37405e-90	0.00110324	0.00110324
355	2.29958e-86	3.55e-07	14.1908	1.45144e+10	0.000562193	0.000562813	0.00601819	0.0103093	0	0	3.60052e-87	0.00141518	0.00141518
360	5.16555e-83	3.6e-07	13.9937	1.64826e+10	0.00063845	0.000639132	0.00613169	0.0103093	0	0	8.08784e-84	0.000265294	0.000265294
365	9.9469e-80	3.65e-07	13.802	1.86348e+10	0.000721841	0.000722588	0.00649001	0.0103093	0	0	1.55742e-80	0.000884384	0.000884384
370	1.64197e-76	3.7e-07	13.6155	2.09789e+10	0.000812669	0.000813483	0.00684832	0.0103093	0	0	2.57087e-77	0.000353795	0.000353795
375	2.32351e-73	3.75e-07	13.434	2.35222e+10	0.000911217	0.000912101	0.00670938	0.0103093	0	0	3.63799e-74	0.000795883	0.000795883
380	2.81858e-70	3.8e-07	13.2572	2.62714e+10	0.00101775	0.0010187	0.00657044	0.0103093	0.00153178	0	4.41313e-71	0.00265294	0.00265294
385	2.93102e-67	3.85e-07	13.085	2.92328e+10	0.00113251	0.00113354	0.0068776	0.0103093	0.00106046	0	4.58919e-68	0.00548289	0.00548289
390	2.61284e-64	3.9e-07	12.9173	3.24121e+10	0.00125571	0.00125682	0.00718478	0.0103093	0.000774306	0	4.091e-65	0.0139723	0.0139723
395	1.99669e-61	3.95e-07	12.7538	3.58143e+10	0.00138756	0.00138874	0.00903241	0.0103093	0.000622812	0	3.12628e-62	0.0424681	0.0424681
400	1.30802e-58	4e-07	12.5943	3.94438e+10	0.00152822	0.00152948	0.0108801	0.0103093	0.00217142	0	2.04801e-59	0.119913	0.119913
405	7.34551e-56	4.05e-07	12.4389	4.33042e+10	0.00167784	0.00167917	0.011454	0.0103093	0.0213439	1.52435e-05	1.15011e-56	0.175183	0.175183
410	3.53617e-53	4.1e-07	12.2872	4.73986e+10	0.00183653	0.00183794	0.012028	0.0103093	0.00267641	3.64624e-05	5.53669e-54	0.14432	0.14432
415	1.45932e-50	4.15e-07	12.1391	5.17293e+10	0.00200438	0.00200587	0.0121559	0.0103093	0.00301306	8.80463e-05	2.2849e-51	0.0642897	0.0642897
420	5.16262e-48	4.2e-07	11.9946	5.62979e+10	0.00218146	0.00218302	0.0122838	0.0103093	0.00414086	0.000214262	8.08327e-49	0.0292034	0.0292034
425	1.56565e-45	4.25e-07	11.8535	6.11054e+10	0.00236779	0.00236943	0.0118401	0.0103093	0.00560531	0.00052218	2.45139e-46	0.0133743	0.0133743
430	4.07029e-43	4.3e-07	11.7157	6.61518e+10	0.0025634	0.00256511	0.0113964	0.0103093	0.0075579	0.00125838	6.37296e-44	0.00941587	0.00941587
435	9.07108e-41	4.35e-07	11.581	7.14367e+10	0.00276826	0.00277004	0.0125917	0.0103093	0.0571304	0.00293577	1.42028e-41	0.00576484	0.00576484
440	1.733e-38	4.4e-07	11.4494	7.69589e+10	0.00298232	0.00298417	0.0137869	0.0103093	0.0204181	0.00644384	2.7134e-39	0.00500664	0.00500664
445	2.83818e-36	4.45e-07	11.3208	8.27166e+10	0.00320552	0.00320743	0.0145851	0.0103093	0.0116988	0.0128772	4.44382e-37	0.00903623	0.00903623
450	3.98463e-34	4.5e-07	11.195	8.87072e+10	0.00343775	0.00343973	0.0153834	0.0103093	0.0121027	0.0226218	6.23884e-35	0.012889	0.012889
455	4.79556e-32	4.55e-07	11.0719	9.49277e+10	0.00367891	0.00368093	0.0154363	0.0103093	0.0119849	0.0337103	7.50855e-33	0.0103331	0.0103331
460	4.94761e-30	4.6e-07	10.9516	1.01374e+11	0.00392883	0.00393091	0.0154891	0.0103093	0.0113116	0.0411701	7.74662e-31	0.004935	0.004935
465	4.37579e-28	4.65e-07	10.8338	1.08043e+11	0.00418735	0.00418948	0.0152952	0.0103093	0.0103185	0.0401448	6.85129e-29	0.00440879	0.00440879
470	3.31758e-26	4.7e-07	10.7186	1.14928e+11	0.00445429	0.00445647	0.0151011	0.0103093	0.00919068	0.0312751	5.19443e-27	0.00262337	0.00262337
475	2.15621e-24	4.75e-07	10.6058	1.22025e+11	0.00472944	0.00473166	0.015171	0.0103093	0.00806289	0.0205908	3.37604e-25	0.00183186	0.00183186
480	1.20134e-22	4.8e-07	10.4953	1.29328e+11	0.00501256	0.00501483	0.0152408	0.0103093	0.00952734	0.012944	1.88097e-23	0.00198783	0.00198783
485	5.73777e-21	4.85e-07	10.3871	1.3683e+11	0.00530344	0.00530573	0.0147733	0.0103093	0.024054	0.0100624	8.98379e-22	0.00240909	0.00240909
490	2.34923e-19	4.9e-07	10.2811	1.44524e+11	0.00560179	0.0056041	0.0143057	0.0103093	0.0251818	0.00874134	3.67826e-20	0.00353795	0.00353795
495	8.24543e-18	4.95e-07	10.1772	1.52405e+11	0.00590734	0.00590967	0.0143415	0.0103093	0.015099	0.00803368	1.29101e-18	0.0066336	0.0066336
500	2.48088e-16	5e-07	10.0755	1.60463e+11	0.0062198	0.00622215	0.0143771	0.0103093	0.00794506	0.00919864	3.88438e-17	0.012029	0.012029
505	6.39884e-15	5.05e-07	9.97571	1.68692e+11	0.00653888	0.00654123	0.0142751	0.0103093	0.00392203	0.0106204	1.00188e-15	0.0198125	0.0198125
510	1.41482e-13	5.1e-07	9.87791	1.77083e+11	0.00686426	0.0068666	0.0141731	0.0103093	0.00247441	0.0121988	2.21523e-14	0.0306917	0.0306917
515	2.68168e-12	5.15e-07	9.78201	1.85628e+11	0.00719561	0.00719794	0.0139751	0.0103093	0.0018516	0.0138842	4.19878e-13	0.0435168	0.0435168
520	4.35729e-11	5.2e-07	9.68795	1.94318e+11	0.00753261	0.00753493	0.0137771	0.0103093	0.00149811	0.0156441	6.82234e-12	0.0470547	0.0470547
525	6.06919e-10	5.25e-07	9.59568	2.03146e+11	0.00787491	0.00787721	0.0139677	0.0103093	0.00139712	0.0174462	9.5027e-11	0.0403326	0.0403326
530	7.24684e-09	5.3e-07	9.50516	2.12101e+11	0.00822219	0.00822446	0.0141582	0.0103093	0.00198626	0.0192535	1.13466e-09	0.0300726	0.0300726
535	7.41774e-08	5.35e-07	9.41633	2.21175e+11	0.00857408	0.00857631	0.0139423	0.0103093	0.00824805	0.0210229	1.16142e-08	0.0225544	0.0225544
540	6.50877e-07	5.4e-07	9.32914	2.30358e+11	0.00893023	0.00893242	0.0137265	0.0103093	0.0666409	0.022707	1.0191e-07	0.0162746	0.0162746
545	4.89588e-06	5.45e-07	9.24355	2.39643e+11	0.0092903	0.00929243	0.0137029	0.0103093	0.12261	0.0242569	7.66562e-07	0.0109676	0.0109676
550	3.15695e-05	5.5e-07	9.15952	2.49019e+11	0.00965392	0.00965599	0.0136793	0.0103093	0.0548916	0.0256246	4.94292e-06	0.00778349	0.00778349
555	0.000174505	5.55e-07	9.077	2.58477e+11	0.0100207	0.0100227	0.0134133	0.0103093	0.0126582	0.0267668	2.73227e-05	0.00530692	0.00530692
560	0.0008269	5.6e-07	8.99595	2.68008e+11	0.0103904	0.0103923	0.0131473	0.0103093	0.00476367	0.0276462	0.00012947	0.00389174	0.00389174
565	0.00335894	5.65e-07	8.91634	2.77603e+11	0.0107626	0.0107644	0.0129063	0.0103093	0.00329922	0.0282342	0.000525919	0.00283036	0.00283036
570	0.0116965	5.7e-07	8.83813	2.87253e+11	0.0111368	0.0111386	0.0126654	0.0103093	0.00281107	0.0285122	0.00183136	0.00212277	0.00212277
575	0.0349152	5.75e-07	8.76128	2.96949e+11	0.0115129	0.0115145	0.0126295	0.0103093	0.00745691	0.028472	0.00546678	0.00141518	0.00141518
580	0.0893465	5.8e-07	8.68575	3.06682e+11	0.0118903	0.0118919	0.0125936	0.0103093	0.0189873	0.0281153	0.0139892	0.00106138	0.00106138
585	0.195995	5.85e-07	8.61151	3.16443e+11	0.012269	0.0122704	0.0121267	0.0103093	0.0248451	0.0274539	0.0306875	0.00070759	0.00070759
590	0.368567	5.9e-07	8.53853	3.26223e+11	0.0126483	0.0126497	0.0116598	0.0103093	0.0214281	0.0265084	0.0577076	0.00070759	0.00070759
595	0.594146	5.95e-07	8.46678	3.36014e+11	0.0130281	0.0130294	0.0117466	0.0103093	0.0163951	0.0253073	0.0930271	0.000353795	0.000353795
600	0.821058	6e-07	8.39622	3.45808e+11	0.0134081	0.0134091	0.0118334	0.0103093	0.0123384	0.023886	0.128555	0.000353795	0.000353795
605	0.972655	6.05e-07	8.32683	3.55597e+11	0.0137877	0.0137887	0.0118066	0.0103093	0.0163614	0.0225255	0.152291	0.000353795	0.000353795
610	0.987753	6.1e-07	8.25858	3.65371e+11	0.0141669	0.0141677	0.0117799	0.0103093	0.0930346	0.0212451	0.154655	0.000353795	0.000353795
615	0.859889	6.15e-07	8.19144	3.75125e+11	0.0145453	0.0145459	0.011655	0.0103093	0.0716738	0.0200332	0.134635	0.000353795	0.000353795
620	0.641713	6.2e-07	8.12538	3.84849e+11	0.0149225	0.014923	0.01153	0.0103093	0.0221856	0.0188807	0.100475	0.000353795	0.000353795
625	0.410529	6.25e-07	8.06038	3.94537e+11	0.0152983	0.0152987	0.0112401	0.0103093	0.0221519	0.017781	0.0642777	0.000353795	0.000353795
630	0.225139	6.3e-07	7.9964	4.04182e+11	0.0156725	0.0156726	0.0109502	0.0103093	0.020637	0.016729	0.0352507	0	0
635	0.105843	6.35e-07	7.93344	4.13776e+11	0.0160446	0.0160447	0.0109772	0.0103093	0.00860154	0.0157221	0.0165722	0	0
640	0.0426559	6.4e-07	7.87146	4.23313e+11	0.0164146	0.0164145	0.0110042	0.0103093	0.00348438	0.0147584	0.00667876	0.000353795	0.000353795
645	0.0147367	6.45e-07	7.81044	4.32786e+11	0.0167821	0.0167818	0.0107628	0.0103093	0.00393886	0.0138369	0.00230736	0	0
650	0.0043644	6.5e-07	7.75036	4.4219e+11	0.0171471	0.0171464	0.0105214	0.0103093	0.00602612	0.0129578	0.000683347	0	0
655	0.00110804	6.55e-07	7.6912	4.51518e+11	0.0175089	0.0175081	0.0105337	0.0103093	0.00506666	0.011662	0.000173489	0	0
660	0.000241151	6.6e-07	7.63293	4.60764e+11	0.0178676	0.0178667	0.0105461	0.0103093	0.00417452	0.0104958	3.77576e-05	0	0
665	4.49911e-05	6.65e-07	7.57554	4.69923e+11	0.018223	0.0182218	0.0106817	0.0103093	0.00360221	0.0094462	7.04439e-06	0.000353795	0.000353795
670	7.19565e-06	6.7e-07	7.51901	4.7899e+11	0.0185748	0.0185734	0.0108173	0.0103093	0.00259224	0.00850159	1.12664e-06	0	0
675	9.86545e-07	6.75e-07	7.46331	4.87959e+11	0.0189228	0.0189212	0.0105548	0.0103093	0.00223876	0.00765137	1.54466e-07	0	0
680	1.1595e-07	6.8e-07	7.40843	4.96826e+11	0.0192668	0.019265	0.0102923	0.0103093	0.00245758	0.00688627	1.81545e-08	0	0
685	1.16822e-08	6.85e-07	7.35436	5.05587e+11	0.0196068	0.0196047	0.00972938	0.0103093	0.00326555	0.00619763	1.82912e-09	0	0
690	1.00899e-09	6.9e-07	7.30106	5.14237e+11	0.0199424	0.0199401	0.00916649	0.0103093	0.00336655	0.00557789	1.5798e-10	0	0
695	7.47052e-11	6.95e-07	7.24854	5.22772e+11	0.0202735	0.0202711	0.00929058	0.0103093	0.00201993	0.0050201	1.16968e-11	0	0
700	4.74155e-12	7e-07	7.19676	5.31188e+11	0.0206001	0.0205974	0.00941468	0.0103093	0.00227242	0.00451804	7.42398e-13	0	0
705	2.57985e-13	7.05e-07	7.14572	5.39481e+11	0.020922	0.020919	0.00959479	0.0103093	0.00690143	0.00406623	4.03935e-14	0	0
710	1.2033e-14	7.1e-07	7.0954	5.47649e+11	0.0212389	0.0212357	0.0097749	0.0103093	0.00939267	0.00365965	1.88404e-15	0.000619089	0.000619089
715	4.81123e-16	7.15e-07	7.04578	5.55688e+11	0.0215508	0.0215475	0.00893709	0.0103093	0.00422502	0.00329369	7.53308e-17	0	0
720	1.64909e-17	7.2e-07	6.99685	5.63596e+11	0.0218577	0.0218541	0.00809928	0.0103093	0.000959467	0.00296431	2.58202e-18	0	0
725	4.84546e-19	7.25e-07	6.9486	5.71368e+11	0.0221594	0.0221555	0.00864368	0.0103093	0.000454484	0.00266785	7.58668e-20	0	0
730	1.22048e-20	7.3e-07	6.90101	5.79004e+11	0.0224557	0.0224516	0.00918809	0.0103093	0.000387153	0.00240115	1.91094e-21	0.000286325	0.000286325
735	2.63531e-22	7.35e-07	6.85406	5.86501e+11	0.0227466	0.0227423	0.00953001	0.0103093	0.000353488	0.00216104	4.12618e-23	0	0
740	4.87795e-24	7.4e-07	6.80775	5.93856e+11	0.0230321	0.0230275	0.00987193	0.0103093	0.000403986	0.00194495	7.63754e-25	0	0
745	7.7401e-26	7.45e-07	6.76206	6.01068e+11	0.023312	0.0233071	0.00911633	0.0103093	0.000403986	0.00175044	1.21189e-26	0	0
750	1.05284e-27	7.5e-07	6.71698	6.08135e+11	0.0235862	0.0235812	0.00836074	0.0103093	0.000336655	0.00157532	1.64846e-28	0	0
755	1.22766e-29	7.55e-07	6.6725	6.15055e+11	0.0238548	0.0238495	0.00723174	0.0103093	0.000403986	0.00141777	1.92219e-30	0	0
760	1.22716e-31	7.6e-07	6.6286	6.21828e+11	0.0241177	0.0241121	0.00610275	0.0103093	0.000538648	0.00127606	1.9214e-32	0	0
765	1.05155e-33	7.65e-07	6.58527	6.28452e+11	0.0243747	0.024369	0.00744294	0.0103093	0.000437651	0.00114838	1.64644e-34	0	0
770	7.72434e-36	7.7e-07	6.54251	6.34926e+11	0.0246261	0.02462	0.00878312	0.0103093	0.000269324	0.00103363	1.20942e-36	0	0
775	4.86404e-38	7.75e-07	6.5003	6.41249e+11	0.0248715	0.0248652	0.00855813	0.0103093	0.000201993	0.000930218	7.61577e-39	0.000286325	0.000286325
780	2.62566e-40	7.8e-07	6.45863	6.4742e+11	0.025111	0.0251045	0.00833314	0.0103093	0.000151495	0.000837172	4.11107e-41	0	0
