# Supplementary material for: Simulated natural daylight and twilight modulate activity and light sampling behaviour in mice
Source: BMC Biol. 2026 Jan 22;24:40. doi: 10.1186/s12915-026-02517-7 (PMC12911055; doi:10.1186/s12915-026-02517-7)
Supplement: Supplementary file 6 — Additional file 6. Daylight intensity-only ramp (condition 5) calculations. [file 12915_2026_2517_MOESM6_ESM.xlsx]

## Sheet: 0 mins
Raw SPD			5nm bins
340.48	0		300	0		Device Source:1001	USB2+H00113
340.86	0		305	0		Integration Begin:1002	380
341.24	0		310	0		Integration End:1003	780
341.61	0		315	0		Method:1004	Uses the classic Rectangular method for integration.
341.99	0		320	0		Moles of Photons:1013	2.0525e-11
342.37	0		325	0		PAR uMoles/m²/sec:1015	0.50653
342.74	0		330	0		PAR uMoles:1014	1.8866e-05
343.12	0		335	0		Photons/cm²/sec:1011	33188000000000
343.5	0		340	0		Total Photons:1012	12360000000000
343.87	0		345	0		dBm:1009	-27.581
344.25	0		350	0		eV:1010	33963000000000
344.63	0		355	0		uJoule/cm²:1007	45.551
345	0		360	0		uJoule:1005	5.4415
345.38	0		365	0.1		uWatt/cm²:1008	14.61
345.76	0		370	0		uWatt:1006	1.7454
346.13	0		375	0.2
346.51	0		380	0		Area (m²):1019	1.1946e-05
346.89	0		385	0		Illuminance (lux):1021	25.936
347.26	0		390	0.15		Luminance (candela per m²):1023	25.936
347.64	0		395	0.7		Luminous Flux (lumen):1020	0.00030983
348.02	0		400	1.7		Luminous intensity (candela):1022	0.00030983
348.39	0		405	2.35		Observer:1017	Photopic
348.77	0		410	1.45		Solid Angle (steradians):1018	1
349.15	0		415	0.9		Source:1016	USB2+H00113
349.52	0.02		420	0.4
349.9	-0.01		425	0.05
350.27	0		430	0			Alpha opic lux	Log quanta
350.65	-0.01		435	0.05		S cone	34.3965	12.4
351.03	0.03		440	0.1		Melanopsin	35.6547	13.1
351.4	-0.03		445	0.1		Rod	37.3791	13.2
351.78	-0.01		450	0.2		M cone	37.6751	13.2
352.15	-0.02		455	0.1
352.53	0.01		460	0.1
352.91	-0.03		465	0.1
353.28	0		470	0.05
353.66	-0.03		475	0.05
354.03	-0.01		480	0.05
354.41	-0.01		485	0.05
354.79	0.16		490	0.05
355.16	-0.02		495	0.05
355.54	0.01		500	0.2
355.91	-0.01		505	0.3
356.29	0.01		510	0.4
356.67	0.04		515	0.7
357.04	0.01		520	0.8
357.42	0		525	0.7
357.79	-0.01		530	0.55
358.17	0		535	0.4
358.54	0		540	0.25
358.92	0		545	0.2
359.29	0.05		550	0.15
359.67	0		555	0.1
360.05	-0.01		560	0.05
360.42	-0.02		565	0.05
360.8	0		570	0.05
361.17	0.02		575	0
361.55	-0.01		580	0
361.92	0.01		585	0
362.3	0.01		590	0.05
362.67	0		595	0.05
363.05	-0.03		600	0
363.42	-0.03		605	0
363.8	-0.02		610	0.05
364.17	-0.02		615	0
364.55	-0.41		620	0
364.92	0		625	0
365.3	0.02		630	0.05
365.67	0		635	0
366.05	-0.03		640	0
366.42	0		645	0
366.8	0.01		650	0
367.17	0		655	0
367.55	-0.04		660	0
367.92	-0.06		665	0.05
368.3	-0.01		670	0
368.67	0.02		675	0
369.05	0.03		680	0.05
369.42	0		685	0
369.79	-0.01		690	0
370.17	-0.01		695	0
370.54	0.08		700	0
370.92	0.05		705	0
371.29	0.05		710	0.05
371.67	0.04		715	0
372.04	-0.02		720	0
372.42	0.01		725	0
372.79	0.01		730	0
373.16	0.07		735	0
373.54	-0.01		740	0
373.91	-0.02		745	0
374.29	-0.05		750	0
374.66	-0.11		755	0
375.04	0.04		760	0
375.41	0.01		765	0
375.78	-0.01		770	0
376.16	-0.01		775	0
376.53	0.03		780	0
376.91	-0.02
377.28	0
377.65	-0.02
378.03	0.01
378.4	0
378.77	-0.01
379.15	0.01
379.52	0.01
379.9	0
380.27	-0.06
380.64	-0.01
381.02	0.02
381.39	0
381.76	0.01
382.14	-0.02
382.51	0.05
382.88	-0.01
383.26	0.01
383.63	0
384	-0.01
384.38	-0.02
384.75	0.01
385.12	-0.01
385.5	-0.03
385.87	0
386.24	0.02
386.62	0
386.99	-0.01
387.36	0
387.74	0.03
388.11	0.02
388.48	0.01
388.85	-0.01
389.23	0.1
389.6	0.04
389.97	0
390.35	0.03
390.72	0.03
391.09	0.03
391.46	0.04
391.84	0.06
392.21	0.05
392.58	0.05
392.95	0.07
393.33	0.03
393.7	0.07
394.07	0.1
394.44	0.13
394.82	0.07
395.19	0.14
395.56	0.12
395.93	0.14
396.31	0.13
396.68	0.22
397.05	0.27
397.42	0.2
397.79	0.34
398.17	0.3
398.54	0.33
398.91	0.28
399.28	0.45
399.65	0.32
400.03	0.34
400.4	0.47
400.77	0.41
401.14	0.5
401.51	0.42
401.88	0.57
402.26	0.53
402.63	0.46
403	0.58
403.37	0.6
403.74	0.72
404.11	0.56
404.49	0.57
404.86	0.63
405.23	0.47
405.6	0.55
405.97	0.61
406.34	0.44
406.71	0.54
407.09	0.56
407.46	0.43
407.83	0.47
408.2	0.33
408.57	0.31
408.94	0.44
409.31	0.3
409.68	0.27
410.05	0.29
410.42	0.3
410.8	0.31
411.17	0.3
411.54	0.25
411.91	0.17
412.28	0.17
412.65	0.18
413.02	0.19
413.39	0.17
413.76	0.2
414.13	0.13
414.5	0.19
414.87	0.16
415.24	0.18
415.61	0.16
415.98	0.12
416.36	0.14
416.73	0.11
417.1	0.09
417.47	0.12
417.84	0.1
418.21	0.08
418.58	0.15
418.95	0.05
419.32	0.07
419.69	0.05
420.06	0.08
420.43	0.06
420.8	0.07
421.17	0.05
421.54	0.05
421.91	0.04
422.28	0.06
422.65	0.05
423.02	0.04
423.39	0.03
423.76	0.03
424.13	0.07
424.49	0.02
424.86	0.02
425.23	0.01
425.6	0.05
425.97	0.02
426.34	0.01
426.71	0.01
427.08	0.03
427.45	0.05
427.82	0.02
428.19	0.08
428.56	0.03
428.93	0.04
429.3	0.01
429.67	0.02
430.04	0
430.4	0.01
430.77	0
431.14	0
431.51	0.04
431.88	0.01
432.25	0.03
432.62	0.03
432.99	0.03
433.36	0.02
433.72	0.08
434.09	0.02
434.46	0
434.83	-0.01
435.2	0.01
435.57	0
435.94	-0.01
436.3	0.01
436.67	0.04
437.04	0.03
437.41	0.01
437.78	0.04
438.15	0.02
438.52	0
438.88	0.01
439.25	0.02
439.62	-0.02
439.99	0.03
440.36	0.02
440.72	0.02
441.09	0.03
441.46	0.02
441.83	0.01
442.2	0.04
442.56	0.01
442.93	0.03
443.3	0.03
443.67	0.02
444.04	0.04
444.4	0.03
444.77	0.01
445.14	0.02
445.51	0.03
445.87	0.01
446.24	0.01
446.61	0.04
446.98	0.04
447.34	0.03
447.71	0.02
448.08	0.05
448.45	0.03
448.81	0.03
449.18	0.04
449.55	0.06
449.92	0.07
450.28	0.04
450.65	0.02
451.02	0.08
451.38	0.04
451.75	0.06
452.12	0.07
452.48	0.04
452.85	0.04
453.22	0.04
453.59	0.05
453.95	0.03
454.32	0.02
454.69	0.03
455.05	0.02
455.42	0.03
455.79	0.03
456.15	0.05
456.52	0.03
456.89	0.01
457.25	0.02
457.62	0.03
457.99	0.01
458.35	0.02
458.72	0.01
459.08	0.03
459.45	0.03
459.82	0.02
460.18	0.02
460.55	0.01
460.92	0.01
461.28	0.02
461.65	0.02
462.01	0.04
462.38	0.01
462.75	0.04
463.11	0.01
463.48	0
463.84	-0.01
464.21	0.01
464.57	0.02
464.94	0
465.31	0.02
465.67	0
466.04	0.03
466.4	0.02
466.77	0
467.13	0.01
467.5	0
467.87	0
468.23	0.01
468.6	0
468.96	0.03
469.33	0.01
469.69	0
470.06	0.01
470.42	0
470.79	0.01
471.15	0.01
471.52	0
471.88	0
472.25	0
472.61	0.02
472.98	0
473.34	0.01
473.71	0.01
474.07	0.01
474.44	0.01
474.8	0.01
475.17	0.01
475.53	-0.01
475.9	0.01
476.26	0.01
476.63	0.01
476.99	0.01
477.35	0.01
477.72	0.01
478.08	0.01
478.45	-0.01
478.81	0
479.18	0.02
479.54	0.01
479.9	0.01
480.27	0.01
480.63	0
481	0
481.36	0.01
481.73	0
482.09	0.01
482.45	0.02
482.82	0.01
483.18	0.01
483.55	0
483.91	0.01
484.27	0.01
484.64	0.01
485	0.01
485.36	0.02
485.73	0
486.09	0
486.46	0.02
486.82	0.01
487.18	0
487.55	0.01
487.91	0
488.27	0.01
488.64	0.02
489	0
489.36	0.02
489.73	0.02
490.09	0.01
490.45	0.01
490.82	0
491.18	0.01
491.54	0.03
491.9	0.02
492.27	0.01
492.63	0.02
492.99	0.02
493.36	0.01
493.72	0.01
494.08	0.01
494.44	0.02
494.81	0.02
495.17	0.01
495.53	0.02
495.9	0.02
496.26	0.02
496.62	0.03
496.98	0.02
497.35	0.01
497.71	0.03
498.07	0.02
498.43	0.03
498.8	0.02
499.16	0.02
499.52	0.03
499.88	0.03
500.24	0.04
500.61	0.03
500.97	0.04
501.33	0.03
501.69	0.03
502.05	0.04
502.42	0.03
502.78	0.04
503.14	0.05
503.5	0.05
503.86	0.05
504.23	0.06
504.59	0.05
504.95	0.05
505.31	0.06
505.67	0.05
506.03	0.06
506.4	0.07
506.76	0.07
507.12	0.07
507.48	0.07
507.84	0.07
508.2	0.07
508.56	0.09
508.93	0.08
509.29	0.08
509.65	0.09
510.01	0.08
510.37	0.09
510.73	0.11
511.09	0.1
511.45	0.1
511.81	0.11
512.17	0.11
512.54	0.11
512.9	0.13
513.26	0.12
513.62	0.12
513.98	0.13
514.34	0.13
514.7	0.13
515.06	0.14
515.42	0.14
515.78	0.14
516.14	0.14
516.5	0.15
516.86	0.14
517.22	0.14
517.58	0.15
517.94	0.15
518.31	0.16
518.67	0.16
519.03	0.16
519.39	0.15
519.75	0.15
520.11	0.16
520.47	0.16
520.83	0.16
521.19	0.16
521.55	0.15
521.91	0.16
522.27	0.15
522.63	0.16
522.99	0.16
523.35	0.15
523.7	0.16
524.06	0.15
524.42	0.16
524.78	0.15
525.14	0.14
525.5	0.13
525.86	0.14
526.22	0.13
526.58	0.13
526.94	0.12
527.3	0.13
527.66	0.12
528.02	0.12
528.38	0.11
528.74	0.11
529.1	0.12
529.46	0.11
529.81	0.1
530.17	0.11
530.53	0.1
530.89	0.1
531.25	0.1
531.61	0.09
531.97	0.09
532.33	0.09
532.69	0.09
533.04	0.09
533.4	0.08
533.76	0.08
534.12	0.08
534.48	0.08
534.84	0.08
535.2	0.08
535.55	0.07
535.91	0.07
536.27	0.07
536.63	0.06
536.99	0.07
537.35	0.06
537.7	0.07
538.06	0.07
538.42	0.06
538.78	0.07
539.14	0.06
539.49	0.06
539.85	0.05
540.21	0.05
540.57	0.05
540.93	0.05
541.28	0.06
541.64	0.05
542	0.05
542.36	0.05
542.71	0.05
543.07	0.05
543.43	0.04
543.79	0.04
544.15	0.04
544.5	0.04
544.86	0.04
545.22	0.04
545.57	0.04
545.93	0.04
546.29	0.03
546.65	0.03
547	0.03
547.36	0.04
547.72	0.04
548.08	0.03
548.43	0.03
548.79	0.04
549.15	0.03
549.5	0.03
549.86	0.02
550.22	0.03
550.57	0.03
550.93	0.03
551.29	0.02
551.64	0.03
552	0.03
552.36	0.03
552.71	0.02
553.07	0.02
553.43	0.02
553.78	0.03
554.14	0.02
554.5	0.03
554.85	0.02
555.21	0.02
555.56	0.02
555.92	0.02
556.28	0.02
556.63	0.02
556.99	0.01
557.35	0.02
557.7	0.01
558.06	0.02
558.41	0.02
558.77	0.01
559.13	0.02
559.48	0.02
559.84	0.01
560.19	0.01
560.55	0.02
560.9	0.01
561.26	0.01
561.62	0.01
561.97	0.01
562.33	0.03
562.68	0.01
563.04	0.01
563.39	0.01
563.75	0.02
564.1	0.01
564.46	0.01
564.81	0.01
565.17	0.01
565.52	0.01
565.88	0.01
566.23	0.01
566.59	0.02
566.94	0.01
567.3	0.01
567.65	0.01
568.01	0
568.36	0.01
568.72	0
569.07	0.01
569.43	0.01
569.78	0.01
570.14	0.01
570.49	0
570.85	0.01
571.2	0
571.56	0
571.91	0
572.26	0
572.62	0.01
572.97	0.01
573.33	0.01
573.68	0
574.04	0.01
574.39	0.01
574.74	0.01
575.1	0
575.45	0
575.81	0
576.16	0
576.51	0
576.87	0
577.22	0
577.57	0
577.93	0.01
578.28	0
578.64	0.01
578.99	0
579.34	0
579.7	0
580.05	0
580.4	0.01
580.76	0
581.11	0
581.46	0.01
581.82	0.01
582.17	0.01
582.52	0.01
582.88	0
583.23	0
583.58	0
583.94	0
584.29	0
584.64	0
585	0
585.35	0
585.7	0
586.05	0
586.41	0
586.76	0
587.11	0
587.46	0
587.82	0
588.17	0
588.52	0
588.87	0
589.23	0
589.58	0.01
589.93	0.01
590.28	0.01
590.64	0.01
590.99	0
591.34	0.01
591.69	0
592.05	0
592.4	0
592.75	0
593.1	0
593.45	0
593.8	0
594.16	0
594.51	0
594.86	0
595.21	0.01
595.56	0
595.92	0
596.27	0
596.62	0.01
596.97	0
597.32	0.01
597.67	0
598.02	0
598.38	0
598.73	0.01
599.08	0
599.43	0
599.78	0
600.13	0
600.48	0
600.83	0.01
601.19	0.01
601.54	0
601.89	0
602.24	0
602.59	0
602.94	0
603.29	0
603.64	0
603.99	0
604.34	0
604.69	0
605.04	0
605.39	0
605.75	0
606.1	0
606.45	0
606.8	0
607.15	0
607.5	0.01
607.85	-0.01
608.2	0.01
608.55	-0.01
608.9	0
609.25	0.01
609.6	0
609.95	0
610.3	0.01
610.65	0
611	0
611.35	0.01
611.7	0.01
612.05	0
612.4	0
612.75	0
613.1	0.1
613.45	0.01
613.8	0
614.15	0
614.49	0
614.84	0.01
615.19	0
615.54	0
615.89	0
616.24	0
616.59	0
616.94	0
617.29	0
617.64	0
617.99	0
618.34	0.02
618.68	0
619.03	0.01
619.38	0
619.73	0
620.08	0
620.43	0
620.78	0
621.13	0
621.48	0
621.82	0
622.17	0
622.52	0
622.87	0
623.22	0
623.57	0
623.91	0
624.26	0
624.61	0
624.96	0
625.31	0
625.66	0
626	0
626.35	0
626.7	0
627.05	0
627.4	0
627.74	0
628.09	0
628.44	0
628.79	0
629.13	0
629.48	0
629.83	0
630.18	0.01
630.52	0
630.87	0
631.22	0
631.57	0
631.91	0
632.26	0
632.61	0
632.96	0
633.3	0
633.65	0.01
634	0
634.34	0
634.69	-0.01
635.04	0
635.39	0
635.73	0
636.08	0.03
636.43	0
636.77	0
637.12	0.01
637.47	0
637.81	0
638.16	0.01
638.51	0
638.85	0
639.2	0
639.55	0
639.89	0
640.24	0
640.58	-0.01
640.93	0
641.28	-0.01
641.62	0
641.97	-0.01
642.32	0
642.66	0
643.01	0
643.35	0
643.7	0
644.05	0
644.39	0
644.74	0
645.08	0
645.43	0
645.77	0
646.12	0
646.46	0
646.81	0
647.16	-0.01
647.5	0
647.85	0
648.19	0
648.54	0.01
648.88	0.01
649.23	0
649.57	0
649.92	0
650.26	0
650.61	0
650.95	0
651.3	-0.01
651.64	-0.01
651.99	-0.01
652.33	0
652.68	0
653.02	0
653.37	0
653.71	0
654.06	0
654.4	0
654.75	0
655.09	0
655.43	0
655.78	0.01
656.12	-0.01
656.47	-0.01
656.81	0.02
657.16	0
657.5	0.01
657.84	0
658.19	0
658.53	0
658.88	0
659.22	0
659.56	0
659.91	-0.01
660.25	0
660.6	0
660.94	0
661.28	0
661.63	0.01
661.97	0
662.31	0
662.66	0
663	0.01
663.34	0
663.69	0
664.03	-0.01
664.37	0
664.72	0
665.06	0.01
665.4	0.01
665.75	0.02
666.09	0
666.43	0
666.78	0
667.12	0
667.46	0.01
667.81	0
668.15	0
668.49	0
668.83	0
669.18	0
669.52	0
669.86	0
670.2	0
670.55	0
670.89	0
671.23	0
671.57	0
671.92	0
672.26	0
672.6	0
672.94	0
673.29	0
673.63	0
673.97	0
674.31	0
674.65	-0.01
675	0
675.34	-0.01
675.68	0.02
676.02	0
676.36	0
676.7	0
677.05	0.01
677.39	0
677.73	0
678.07	0
678.41	0
678.75	0.01
679.1	0
679.44	0
679.78	0
680.12	0.01
680.46	0
680.8	0
681.14	0
681.48	0
681.82	0
682.17	0
682.51	-0.01
682.85	0.01
683.19	0
683.53	-0.01
683.87	0
684.21	0
684.55	-0.01
684.89	0
685.23	0
685.57	0.01
685.91	0.01
686.25	-0.01
686.59	0
686.94	0
687.28	-0.01
687.62	0
687.96	0
688.3	0
688.64	0
688.98	0
689.32	0.01
689.66	0
690	0
690.34	0
690.68	0
691.02	0
691.36	0
691.7	0
692.04	0.01
692.38	0.01
692.72	0
693.05	0
693.39	0.01
693.73	0
694.07	0
694.41	-0.01
694.75	0
695.09	-0.01
695.43	0
695.77	0.01
696.11	-0.01
696.45	0.01
696.79	0
697.13	0.01
697.47	0
697.8	0
698.14	0
698.48	0
698.82	-0.01
699.16	-0.01
699.5	0
699.84	0
700.18	-0.01
700.51	0
700.85	0.01
701.19	0
701.53	-0.01
701.87	0
702.21	-0.01
702.54	0
702.88	-0.01
703.22	0
703.56	0.02
703.9	0.02
704.24	-0.01
704.57	0
704.91	0
705.25	0
705.59	-0.03
705.93	0
706.26	0
706.6	0
706.94	-0.01
707.28	0
707.61	0
707.95	0
708.29	0
708.63	0.01
708.96	0
709.3	-0.01
709.64	-0.01
709.98	0
710.31	0.01
710.65	0
710.99	0.01
711.32	-0.01
711.66	0
712	0
712.34	0
712.67	0
713.01	0
713.35	0
713.68	0.01
714.02	0.01
714.36	0.01
714.69	0.02
715.03	0
715.37	0.01
715.7	0
716.04	0
716.38	0
716.71	0
717.05	-0.01
717.39	0
717.72	0
718.06	0
718.39	0
718.73	0
719.07	0
719.4	0
719.74	0
720.07	0
720.41	0
720.75	0
721.08	0.01
721.42	0
721.75	0.01
722.09	0
722.42	0
722.76	0.02
723.1	0
723.43	0.01
723.77	0
724.1	0
724.44	0.01
724.77	0
725.11	0
725.44	0
725.78	0
726.11	-0.01
726.45	-0.01
726.78	0.04
727.12	0.01
727.45	0
727.79	-0.01
728.12	-0.01
728.46	0
728.79	-0.01
729.13	-0.01
729.46	0
729.8	0.01
730.13	0
730.47	-0.01
730.8	-0.02
731.13	-0.01
731.47	0.04
731.8	0
732.14	0
732.47	-0.01
732.81	0
733.14	0
733.47	0.01
733.81	0
734.14	-0.01
734.48	0.01
734.81	0
735.14	0
735.48	0.01
735.81	0
736.15	-0.01
736.48	0
736.81	-0.01
737.15	0
737.48	-0.01
737.81	0
738.15	-0.01
738.48	-0.01
738.81	0.02
739.15	0.01
739.48	0
739.81	0
740.15	-0.01
740.48	-0.01
740.81	-0.02
741.15	0.01
741.48	0
741.81	0
742.14	-0.01
742.48	0
742.81	0.01
743.14	0.02
743.48	-0.02
743.81	0
744.14	0.02
744.47	0
744.81	0.01
745.14	0
745.47	-0.01
745.8	0
746.14	0.01
746.47	0.01
746.8	0
747.13	0.02
747.46	0.01
747.8	0
748.13	-0.02
748.46	-0.01
748.79	0
749.12	-0.01
749.46	0
749.79	0.01
750.12	0
750.45	0.03
750.78	0
751.11	0
751.45	0.01
751.78	-0.01
752.11	0
752.44	-0.01
752.77	0.01
753.1	0.01
753.43	0
753.77	0.01
754.1	-0.01
754.43	0
754.76	0
755.09	0
755.42	-0.01
755.75	-0.02
756.08	-0.01
756.41	0
756.74	0
757.08	0
757.41	-0.01
757.74	-0.01
758.07	0.02
758.4	0.01
758.73	-0.01
759.06	0.01
759.39	-0.01
759.72	-0.01
760.05	0
760.38	-0.02
760.71	-0.01
761.04	0
761.37	0
761.7	0
762.03	-0.01
762.36	0.01
762.69	-0.01
763.02	-0.01
763.35	0
763.68	0
764.01	0
764.34	0
764.67	0
765	-0.01
765.33	0.02
765.66	0
765.99	0
766.32	-0.01
766.65	-0.02
766.98	-0.01
767.31	0.01
767.63	-0.01
767.96	0
768.29	0.01
768.62	-0.01
768.95	-0.01
769.28	0
769.61	-0.01
769.94	-0.01
770.27	0
770.6	0
770.92	0
771.25	-0.01
771.58	0
771.91	0
772.24	0
772.57	-0.01
772.9	0
773.22	-0.01
773.55	-0.02
773.88	0
774.21	-0.01
774.54	0
774.87	0.01
775.19	0
775.52	-0.01
775.85	-0.01
776.18	0.01
776.51	-0.01
776.83	0
777.16	0
777.49	-0.01
777.82	0.01
778.14	-0.01
778.47	0
778.8	0.02
779.13	-0.01
779.45	0.02
779.78	-0.01
780.11	-0.01
780.44	0
780.76	0
781.09	0
781.42	-0.01
781.75	-0.01
782.07	-0.01
782.4	0
782.73	-0.01
783.05	0.03
783.38	-0.01
783.71	0
784.03	0
784.36	0
784.69	0.04
785.01	-0.01
785.34	-0.01
785.67	0.01
785.99	0.02
786.32	0
786.65	-0.01
786.97	-0.01
787.3	0
787.63	0
787.95	0.04
788.28	0
788.6	0.04
788.93	0
789.26	-0.01
789.58	-0.01
789.91	-0.01
790.23	-0.02
790.56	0
790.89	0.04
791.21	-0.01
791.54	0.03
791.86	0
792.19	0
792.51	-0.01
792.84	0
793.17	0.01
793.49	-0.02
793.82	-0.02
794.14	-0.02
794.47	0.03
794.79	-0.02
795.12	-0.01
795.44	0
795.77	-0.01
796.09	-0.02
796.42	0.01
796.74	0
797.07	0.01
797.39	0
797.72	-0.01
798.04	-0.01
798.37	-0.01
798.69	0.01
799.02	0
799.34	-0.01
799.66	0
799.99	0
800.31	-0.01
800.64	0
800.96	0.01
801.29	-0.01
801.61	0
801.93	0
802.26	-0.02
802.58	-0.01
802.91	-0.01
803.23	0.01
803.55	0
803.88	-0.01
804.2	0
804.53	-0.02
804.85	0
805.17	-0.02
805.5	-0.01
805.82	-0.01
806.14	-0.03
806.47	0.01
806.79	-0.01
807.11	-0.01
807.44	0
807.76	-0.01
808.08	0.01
808.41	0
808.73	0
809.05	0
809.37	-0.02
809.7	-0.02
810.02	-0.02
810.34	0
810.67	-0.01
810.99	-0.01
811.31	0.02
811.63	0.01
811.96	-0.02
812.28	0
812.6	0.01
812.92	0
813.25	-0.01
813.57	0.02
813.89	-0.02
814.21	-0.01
814.54	0
814.86	0.01
815.18	0.02
815.5	0.03
815.82	0
816.15	-0.01
816.47	0
816.79	0
817.11	0.01
817.43	0.02
817.75	0
818.08	0.01
818.4	0.02
818.72	-0.01
819.04	0.01
819.36	0.01
819.68	0
820.01	0.02
820.33	-0.01
820.65	0
820.97	0.01
821.29	0
821.61	-0.01
821.93	0
822.25	0
822.57	0.01
822.89	-0.02
823.22	0
823.54	0.01
823.86	0.03
824.18	-0.01
824.5	-0.01
824.82	-0.01
825.14	0.02
825.46	0.05
825.78	0.04
826.1	0
826.42	0
826.74	0
827.06	-0.02
827.38	-0.01
827.7	0
828.02	0.01
828.34	-0.01
828.66	-0.01
828.98	-0.04
829.3	0
829.62	0.02
829.94	0.01
830.26	0
830.58	-0.02
830.9	-0.01
831.22	-0.01
831.54	0
831.86	-0.02
832.18	-0.01
832.5	-0.01
832.82	0.03
833.14	0
833.46	-0.01
833.77	0
834.09	-0.01
834.41	-0.01
834.73	0.02
835.05	-0.03
835.37	0
835.69	0.01
836.01	-0.02
836.33	-0.01
836.65	0
836.96	0.01
837.28	0.01
837.6	0.03
837.92	-0.02
838.24	-0.02
838.56	0.02
838.87	0.01
839.19	0
839.51	0.02
839.83	-0.02
840.15	-0.02
840.47	0.01
840.78	-0.01
841.1	-0.01
841.42	0.01
841.74	-0.01
842.06	-0.02
842.37	-0.02
842.69	-0.03
843.01	0
843.33	-0.02
843.64	0.03
843.96	-0.01
844.28	0.01
844.6	-0.02
844.91	-0.02
845.23	-0.02
845.55	0.01
845.87	-0.01
846.18	0
846.5	0.01
846.82	-0.01
847.13	0
847.45	-0.01
847.77	-0.02
848.08	-0.01
848.4	-0.02
848.72	0
849.03	0.03
849.35	0.01
849.67	-0.01
849.98	0.28
850.3	0.01
850.62	0.02
850.93	-0.01
851.25	-0.04
851.57	0.02
851.88	0.01
852.2	-0.01
852.52	-0.01
852.83	0
853.15	-0.02
853.46	0.09
853.78	-0.01
854.1	-0.02
854.41	0
854.73	0
855.04	-0.03
855.36	0
855.67	0.02
855.99	0
856.3	0
856.62	-0.02
856.94	-0.01
857.25	0.02
857.57	0.03
857.88	0.01
858.2	0.01
858.51	-0.02
858.83	-0.01
859.14	0.01
859.46	0.06
859.77	-0.01
860.09	-0.04
860.4	-0.01
860.72	0
861.03	0
861.35	-0.06
861.66	0
861.98	-0.01
862.29	0.03
862.6	0
862.92	-0.02
863.23	0
863.55	0
863.86	-0.02
864.18	-0.04
864.49	-0.02
864.8	0.01
865.12	0.03
865.43	0
865.75	-0.01
866.06	-0.03
866.37	0
866.69	0.01
867	-0.02
867.32	-0.01
867.63	-0.01
867.94	-0.01
868.26	-0.02
868.57	-0.01
868.88	0.04
869.2	-0.01
869.51	0
869.82	-0.01
870.14	-0.02
870.45	-0.03
870.76	-0.03
871.08	-0.02
871.39	0.01
871.7	-0.01
872.02	0
872.33	-0.01
872.64	-0.01
872.95	-0.02
873.27	0.02
873.58	-0.01
873.89	0.05
874.2	0.03
874.52	0
874.83	-0.01
875.14	-0.01
875.45	0.35
875.77	0.02
876.08	0.09
876.39	-0.01
876.7	0.01
877.01	0.01
877.33	0
877.64	0.02
877.95	-0.02
878.26	0
878.57	0
878.89	-0.06
879.2	-0.01
879.51	0.06
879.82	-0.02
880.13	-0.02
880.44	-0.03
880.76	-0.02
881.07	-0.01
881.38	0.02
881.69	0
882	0.02
882.31	-0.01
882.62	0.03
882.93	0.02
883.25	0.03
883.56	0
883.87	-0.03
884.18	-0.01
884.49	0
884.8	0.02
885.11	0.01
885.42	0.02
885.73	-0.01
886.04	-0.03
886.35	-0.05
886.66	0.03
886.97	0.01
887.28	0
887.59	0
887.9	0
888.21	-0.01
888.52	0
888.83	-0.01
889.14	-0.01
889.45	-0.02
889.76	0.02
890.07	0
890.38	0.01
890.69	-0.04
891	-0.01
891.31	0
891.62	0
891.93	0
892.24	0.05
892.55	-0.02
892.86	0
893.17	0.01
893.48	-0.04
893.79	0
894.1	0.02
894.41	0.03
894.72	0
895.03	-0.01
895.33	0.07
895.64	-0.03
895.95	-0.03
896.26	0.04
896.57	0
896.88	0.02
897.19	0.06
897.5	0.01
897.8	0.04
898.11	-0.02
898.42	0.03
898.73	0.06
899.04	0.02
899.35	-0.1
899.65	-0.02
899.96	-0.01
900.27	-0.03
900.58	-0.01
900.89	-0.02
901.19	0.02
901.5	0
901.81	0.04
902.12	-0.02
902.43	0
902.73	-0.04
903.04	-0.02
903.35	-0.03
903.66	-0.02
903.96	0.02
904.27	-0.01
904.58	-0.02
904.89	0.04
905.19	-0.01
905.5	-0.01
905.81	-0.04
906.11	-0.03
906.42	0
906.73	-0.02
907.03	-0.03
907.34	0
907.65	-0.03
907.96	-0.04
908.26	-0.04
908.57	-0.05
908.88	-0.01
909.18	0.01
909.49	-0.01
909.79	0.01
910.1	0
910.41	-0.03
910.71	0.02
911.02	0.01
911.33	0
911.63	-0.01
911.94	0.01
912.24	-0.05
912.55	0
912.86	0.02
913.16	-0.01
913.47	-0.02
913.77	-0.07
914.08	-0.08
914.38	-0.05
914.69	0.02
915	0.06
915.3	-0.02
915.61	-0.01
915.91	0
916.22	-0.01
916.52	0.02
916.83	-0.04
917.13	0
917.44	0.03
917.74	0.03
918.05	0.06
918.35	-0.01
918.66	0.01
918.96	-0.02
919.27	0.03
919.57	-0.02
919.88	0.02
920.18	-0.01
920.49	0.03
920.79	0.01
921.09	-0.02
921.4	-0.03
921.7	0.01
922.01	0.01
922.31	0.02
922.62	0.02
922.92	0.89
923.22	0.02
923.53	-0.08
923.83	0.02
924.14	-0.01
924.44	-0.02
924.74	0.01
925.05	0.02
925.35	-0.03
925.65	-0.04
925.96	-0.05
926.26	-0.04
926.56	-0.06
926.87	-0.05
927.17	-0.02
927.47	0
927.78	0.07
928.08	-0.04
928.38	0.02
928.69	0.05
928.99	-0.05
929.29	0
929.6	-0.05
929.9	-0.02
930.2	0.01
930.5	0.01
930.81	0.01
931.11	-0.02
931.41	0.03
931.71	-0.03
932.02	-0.03
932.32	0.04
932.62	0.08
932.92	-0.06
933.23	0.04
933.53	-0.02
933.83	-0.03
934.13	0.04
934.43	-0.01
934.74	-0.01
935.04	0
935.34	0.03
935.64	-0.07
935.94	0
936.25	0.01
936.55	0.02
936.85	-0.03
937.15	-0.01
937.45	0.09
937.75	-0.1
938.05	-0.03
938.36	-0.01
938.66	0.08
938.96	-0.05
939.26	-0.07
939.56	-0.02
939.86	0
940.16	0.06
940.46	-0.03
940.76	0.09
941.07	-0.03
941.37	-0.03
941.67	-0.08
941.97	0.05
942.27	0.03
942.57	0.11
942.87	0.01
943.17	0
943.47	0.07
943.77	-0.04
944.07	-0.07
944.37	-0.01
944.67	-0.04
944.97	-0.02
945.27	-0.01
945.57	-0.01
945.87	0
946.17	-0.02
946.47	-0.06
946.77	-0.06
947.07	-0.04
947.37	0.02
947.67	0.11
947.97	-0.02
948.27	-0.03
948.57	-0.04
948.87	0.05
949.17	0.02
949.46	-0.03
949.76	-0.09
950.06	-0.09
950.36	0
950.66	0.09
950.96	-0.06
951.26	-0.03
951.56	-0.08
951.86	-0.05
952.16	0.12
952.45	-0.15
952.75	-0.04
953.05	-0.01
953.35	-0.07
953.65	0.05
953.95	-0.02
954.25	-0.01
954.54	0.13
954.84	-0.02
955.14	0
955.44	-0.05
955.74	0.02
956.03	-0.04
956.33	0.02
956.63	-0.03
956.93	0.1
957.23	0.05
957.52	-0.04
957.82	-0.14
958.12	-0.09
958.42	-0.03
958.71	0.03
959.01	-0.02
959.31	-0.07
959.61	-0.06
959.9	0.02
960.2	0.06
960.5	-0.08
960.79	0.06
961.09	-0.08
961.39	0.06
961.69	-0.03
961.98	-0.09
962.28	-0.03
962.58	0.05
962.87	-0.03
963.17	-0.15
963.47	0.05
963.76	0.02
964.06	-0.07
964.36	0.04
964.65	0.12
964.95	-0.08
965.24	0.05
965.54	-0.02
965.84	-0.07
966.13	0.08
966.43	-0.06
966.72	0.02
967.02	-0.03
967.32	0
967.61	-0.11
967.91	-0.05
968.2	-0.03
968.5	-0.16
968.79	-0.02
969.09	-0.08
969.39	-0.18
969.68	-0.04
969.98	0.06
970.27	-0.01
970.57	-0.04
970.86	0.05
971.16	0.15
971.45	-0.16
971.75	0.02
972.04	0.05
972.34	0.09
972.63	0.22
972.93	-0.12
973.22	0.03
973.52	-0.09
973.81	0
974.11	-0.13
974.4	-0.02
974.69	-0.18
974.99	0.14
975.28	-0.12
975.58	-0.03
975.87	-0.03
976.17	-0.01
976.46	-0.03
976.75	0.11
977.05	-0.01
977.34	-0.09
977.64	2.24
977.93	0.33
978.22	0.05
978.52	0
978.81	8.68
979.1	0.33
979.4	0.09
979.69	-0.19
979.98	0.16
980.28	0.04
980.57	-0.02
980.86	-0.1
981.16	0.23
981.45	0.04
981.74	-0.13
982.04	-0.11
982.33	-0.03
982.62	0.18
982.92	0
983.21	-0.14
983.5	-0.16
983.79	0.13
984.09	-0.04
984.38	-0.08
984.67	-0.26
984.96	-0.01
985.26	-0.01
985.55	-0.06
985.84	0
986.13	0.04
986.43	0.01
986.72	-0.14
987.01	0.06
987.3	-0.08
987.59	-0.04
987.88	-0.13
988.18	-0.01
988.47	-0.07
988.76	0.17
989.05	-0.08
989.34	-0.08
989.63	-0.04
989.93	0.04
990.22	-0.11
990.51	-0.13
990.8	0.07
991.09	-0.01
991.38	-0.12
991.67	-0.03
991.96	-0.01
992.26	-0.16
992.55	0.01
992.84	-0.02
993.13	-0.01
993.42	0.36
993.71	-0.01
994	-0.17
994.29	-0.05
994.58	-0.22
994.87	0.34
995.16	-0.07
995.45	-0.24
995.74	-0.11
996.03	-0.09
996.32	-0.19
996.61	0.17
996.9	0.15
997.19	-0.15
997.48	-0.15
997.77	-0.11
998.06	0.29
998.35	-0.08
998.64	1.22
998.93	0.1
999.22	-0.07
999.51	-0.16
999.8	-0.33
1000.09	-0.36
1000.38	0.37
1000.67	-0.08
1000.96	0.11
1001.25	-0.3
1001.54	0.08
1001.83	-0.14
1002.12	0
1002.4	0.04
1002.69	-0.04
1002.98	0
1003.27	-0.31
1003.56	0.1
1003.85	-0.07
1004.14	-0.12
1004.43	0.26
1004.71	0.01
1005	-0.12
1005.29	0.07
1005.58	0.28
1005.87	0.29
1006.16	0.47
1006.44	0
1006.73	0.52
1007.02	-0.07
1007.31	0.06
1007.6	-0.03
1007.88	0.06
1008.17	-0.6
1008.46	-0.26
1008.75	1.02
1009.03	-0.05
1009.32	-0.06
1009.61	-0.26
1009.9	-0.28
1010.18	0.05
1010.47	-0.2
1010.76	0.49
1011.05	-0.2
1011.33	-0.12
1011.62	-0.49
1011.91	-0.05
1012.19	-0.38
1012.48	0.13
1012.77	0.43
[truncated: 49 more rows]

## Sheet: 56 mins
Raw SPD			5nm bins
340.48	0		300	0		Device Source:1001	USB2+H00113
340.86	0		305	0		Integration Begin:1002	380
341.24	0		310	0		Integration End:1003	780
341.61	0		315	0		Method:1004	Uses the classic Rectangular method for integration.
341.99	0		320	0		Moles of Photons:1013	4.0965e-11
342.37	0		325	0		PAR uMoles/m²/sec:1015	1.0012
342.74	0		330	0		PAR uMoles:1014	3.7288e-05
343.12	0		335	0		Photons/cm²/sec:1011	66237000000000
343.5	0		340	0		Total Photons:1012	24669000000000
343.87	0		345	0		dBm:1009	-24.57
344.25	0		350	0		eV:1010	67945000000000
344.63	0		355	0.1		uJoule/cm²:1007	91.127
345	0		360	0		uJoule:1005	10.886
345.38	0		365	0.1		uWatt/cm²:1008	29.229
345.76	0		370	0		uWatt:1006	3.4916
346.13	0		375	0.15
346.51	0		380	0		Area (m²):1019	1.1946e-05
346.89	0		385	0		Illuminance (lux):1021	51.546
347.26	0		390	0.35		Luminance (candela per m²):1023	51.546
347.64	0		395	1.3		Luminous Flux (lumen):1020	0.00061577
348.02	0		400	3.35		Luminous intensity (candela):1022	0.00061577
348.39	0		405	4.7		Observer:1017	Photopic
348.77	0		410	3.15		Solid Angle (steradians):1018	1
349.15	0		415	1.45		Source:1016	USB2+H00113
349.52	-0.01		420	0.7
349.9	-0.01		425	0.3
350.27	0		430	0.2			Alpha opic lux	Log quanta
350.65	0		435	0.1		S cone	62.4132	12.7
351.03	0.01		440	0.2		Melanopsin	70.8512	13.4
351.4	-0.02		445	0.25		Rod	74.1534	13.5
351.78	-0.01		450	0.4		M cone	74.6663	13.5
352.15	0		455	0.25
352.53	-0.02		460	0.1
352.91	-0.02		465	0.15
353.28	0		470	0.1
353.66	-0.01		475	0.1
354.03	-0.01		480	0
354.41	-0.01		485	0.1
354.79	0.1		490	0.1
355.16	0.02		495	0.2
355.54	0.01		500	0.35
355.91	0		505	0.55
356.29	0.01		510	0.9
356.67	0.02		515	1.4
357.04	-0.28		520	1.6
357.42	0		525	1.4
357.79	0		530	1.05
358.17	0		535	0.75
358.54	-0.01		540	0.55
358.92	0		545	0.35
359.29	0.03		550	0.3
359.67	0.01		555	0.2
360.05	-0.01		560	0.1
360.42	-0.02		565	0.1
360.8	0.02		570	0.05
361.17	0		575	0.05
361.55	-0.01		580	0.05
361.92	0.02		585	0
362.3	0.01		590	0.05
362.67	-0.01		595	0.05
363.05	-0.03		600	0
363.42	0		605	0
363.8	0.02		610	0
364.17	0		615	0
364.55	-0.72		620	0
364.92	-0.03		625	0
365.3	0.02		630	0.05
365.67	-0.01		635	0
366.05	-0.04		640	0
366.42	0		645	0
366.8	0.01		650	0.05
367.17	0		655	0
367.55	-0.03		660	0
367.92	-0.03		665	0
368.3	-0.01		670	0
368.67	0		675	0
369.05	0.01		680	0.05
369.42	-0.03		685	0
369.79	0		690	0
370.17	-0.03		695	0
370.54	0.05		700	0
370.92	0.03		705	0
371.29	0.03		710	0.05
371.67	0.02		715	0
372.04	-0.01		720	0
372.42	0		725	0
372.79	0.02		730	0
373.16	0.04		735	0
373.54	0.01		740	0
373.91	-0.01		745	0
374.29	-0.03		750	0
374.66	-0.05		755	0
375.04	0.03		760	0
375.41	0		765	0
375.78	0		770	0
376.16	-0.03		775	0
376.53	0.03		780	0
376.91	-0.01
377.28	0.01
377.65	-0.02
378.03	0.01
378.4	0.01
378.77	0
379.15	0.02
379.52	0
379.9	-0.01
380.27	-0.06
380.64	0.02
381.02	0.03
381.39	0.01
381.76	0
382.14	0
382.51	0.01
382.88	0.02
383.26	0
383.63	0.03
384	-0.02
384.38	-0.04
384.75	0.02
385.12	0
385.5	0
385.87	0.02
386.24	0.02
386.62	0.02
386.99	0.01
387.36	0.04
387.74	0.06
388.11	0.03
388.48	0.04
388.85	0.05
389.23	0.19
389.6	0.08
389.97	0.06
390.35	0.07
390.72	0.06
391.09	0.07
391.46	0.07
391.84	0.14
392.21	0.12
392.58	0.1
392.95	0.14
393.33	0.11
393.7	0.16
394.07	0.24
394.44	0.26
394.82	0.17
395.19	0.26
395.56	0.26
395.93	0.33
396.31	0.31
396.68	0.4
397.05	0.53
397.42	0.47
397.79	0.65
398.17	0.61
398.54	0.69
398.91	0.54
399.28	0.92
399.65	0.61
400.03	0.67
400.4	0.95
400.77	0.84
401.14	1.06
401.51	0.87
401.88	1.2
402.26	1.01
402.63	0.91
403	1.15
403.37	1.26
403.74	1.43
404.11	1.13
404.49	1.19
404.86	1.31
405.23	0.94
405.6	1.08
405.97	1.22
406.34	0.93
406.71	1.09
407.09	1.1
407.46	0.83
407.83	0.91
408.2	0.66
408.57	0.61
408.94	0.89
409.31	0.58
409.68	0.55
410.05	0.63
410.42	0.6
410.8	0.56
411.17	0.58
411.54	0.49
411.91	0.34
412.28	0.34
412.65	0.4
413.02	0.32
413.39	0.33
413.76	0.38
414.13	0.3
414.5	0.36
414.87	0.33
415.24	0.29
415.61	0.32
415.98	0.25
416.36	0.25
416.73	0.24
417.1	0.2
417.47	0.22
417.84	0.19
418.21	0.19
418.58	0.21
418.95	0.14
419.32	0.13
419.69	0.15
420.06	0.14
420.43	0.13
420.8	0.14
421.17	0.11
421.54	0.11
421.91	0.09
422.28	0.1
422.65	0.08
423.02	0.08
423.39	0.07
423.76	0.08
424.13	0.1
424.49	0.06
424.86	0.07
425.23	0.06
425.6	0.06
425.97	0.07
426.34	0.06
426.71	0.05
427.08	0.05
427.45	0.06
427.82	0.06
428.19	0.09
428.56	0.06
428.93	0.06
429.3	0.03
429.67	0.05
430.04	0.04
430.4	0.04
430.77	0.01
431.14	0.02
431.51	0.06
431.88	0.04
432.25	0.05
432.62	0.04
432.99	0.06
433.36	0.03
433.72	0.07
434.09	0.03
434.46	0.02
434.83	0.01
435.2	0.02
435.57	0.02
435.94	0.01
436.3	0.02
436.67	0.03
437.04	0.04
437.41	0.03
437.78	0.05
438.15	0.03
438.52	0.02
438.88	0.02
439.25	0.03
439.62	0.03
439.99	0.03
440.36	0.04
440.72	0.04
441.09	0.04
441.46	0.03
441.83	0.04
442.2	0.04
442.56	0.04
442.93	0.07
443.3	0.04
443.67	0.04
444.04	0.06
444.4	0.05
444.77	0.05
445.14	0.05
445.51	0.05
445.87	0.06
446.24	0.05
446.61	0.06
446.98	0.07
447.34	0.06
447.71	0.06
448.08	0.08
448.45	0.07
448.81	0.07
449.18	0.08
449.55	0.08
449.92	0.1
450.28	0.08
450.65	0.07
451.02	0.09
451.38	0.07
451.75	0.08
452.12	0.1
452.48	0.06
452.85	0.08
453.22	0.08
453.59	0.07
453.95	0.06
454.32	0.05
454.69	0.07
455.05	0.05
455.42	0.05
455.79	0.06
456.15	0.07
456.52	0.06
456.89	0.04
457.25	0.04
457.62	0.04
457.99	0.04
458.35	0.04
458.72	0.04
459.08	0.03
459.45	0.04
459.82	0.04
460.18	0.02
460.55	0.02
460.92	0.03
461.28	0.03
461.65	0.03
462.01	0.04
462.38	0.03
462.75	0.05
463.11	0.02
463.48	0.01
463.84	0.01
464.21	0.02
464.57	0.03
464.94	0.02
465.31	0.03
465.67	0.01
466.04	0.03
466.4	0.02
466.77	0.01
467.13	0.02
467.5	0.01
467.87	0.02
468.23	0.02
468.6	0.01
468.96	0.02
469.33	0.02
469.69	0
470.06	0.02
470.42	0.01
470.79	0.02
471.15	0.02
471.52	0.01
471.88	0
472.25	0.01
472.61	0.02
472.98	0.01
473.34	0.01
473.71	0.01
474.07	0.02
474.44	0.02
474.8	0.02
475.17	0.02
475.53	0
475.9	0.01
476.26	0.01
476.63	0.01
476.99	0.01
477.35	0
477.72	0.01
478.08	0.02
478.45	0.01
478.81	0
479.18	0.02
479.54	0.02
479.9	0.02
480.27	0
480.63	0.01
481	0.01
481.36	0.01
481.73	0.01
482.09	0.01
482.45	0.02
482.82	0.02
483.18	0.01
483.55	0.01
483.91	0.01
484.27	0.01
484.64	0.02
485	0.02
485.36	0.02
485.73	0.02
486.09	0.01
486.46	0.02
486.82	0.01
487.18	0.01
487.55	0.02
487.91	0.01
488.27	0.02
488.64	0.02
489	0.02
489.36	0.03
489.73	0.05
490.09	0.02
490.45	0.02
490.82	0.02
491.18	0.02
491.54	0.03
491.9	0.03
492.27	0.02
492.63	0.03
492.99	0.03
493.36	0.03
493.72	0.03
494.08	0.03
494.44	0.04
494.81	0.03
495.17	0.04
495.53	0.04
495.9	0.04
496.26	0.04
496.62	0.05
496.98	0.04
497.35	0.05
497.71	0.04
498.07	0.05
498.43	0.05
498.8	0.05
499.16	0.06
499.52	0.06
499.88	0.05
500.24	0.07
500.61	0.06
500.97	0.07
501.33	0.07
501.69	0.07
502.05	0.08
502.42	0.08
502.78	0.08
503.14	0.09
503.5	0.09
503.86	0.1
504.23	0.1
504.59	0.1
504.95	0.11
505.31	0.11
505.67	0.11
506.03	0.12
506.4	0.13
506.76	0.13
507.12	0.13
507.48	0.14
507.84	0.15
508.2	0.15
508.56	0.18
508.93	0.16
509.29	0.16
509.65	0.17
510.01	0.18
510.37	0.18
510.73	0.2
511.09	0.2
511.45	0.2
511.81	0.22
512.17	0.23
512.54	0.24
512.9	0.25
513.26	0.24
513.62	0.25
513.98	0.26
514.34	0.25
514.7	0.27
515.06	0.28
515.42	0.28
515.78	0.27
516.14	0.29
516.5	0.29
516.86	0.29
517.22	0.3
517.58	0.31
517.94	0.31
518.31	0.3
518.67	0.31
519.03	0.32
519.39	0.31
519.75	0.31
520.11	0.32
520.47	0.33
520.83	0.33
521.19	0.32
521.55	0.31
521.91	0.32
522.27	0.31
522.63	0.32
522.99	0.32
523.35	0.31
523.7	0.31
524.06	0.3
524.42	0.3
524.78	0.3
525.14	0.28
525.5	0.28
525.86	0.28
526.22	0.26
526.58	0.25
526.94	0.26
527.3	0.27
527.66	0.24
528.02	0.24
528.38	0.23
528.74	0.22
529.1	0.22
529.46	0.22
529.81	0.21
530.17	0.21
530.53	0.2
530.89	0.2
531.25	0.19
531.61	0.2
531.97	0.19
532.33	0.18
532.69	0.17
533.04	0.17
533.4	0.17
533.76	0.16
534.12	0.16
534.48	0.17
534.84	0.16
535.2	0.15
535.55	0.15
535.91	0.14
536.27	0.14
536.63	0.13
536.99	0.14
537.35	0.13
537.7	0.13
538.06	0.13
538.42	0.13
538.78	0.13
539.14	0.12
539.49	0.12
539.85	0.11
540.21	0.11
540.57	0.1
540.93	0.11
541.28	0.11
541.64	0.1
542	0.1
542.36	0.1
542.71	0.1
543.07	0.09
543.43	0.09
543.79	0.08
544.15	0.08
544.5	0.08
544.86	0.08
545.22	0.07
545.57	0.07
545.93	0.07
546.29	0.07
546.65	0.07
547	0.07
547.36	0.07
547.72	0.07
548.08	0.07
548.43	0.06
548.79	0.07
549.15	0.06
549.5	0.06
549.86	0.06
550.22	0.06
550.57	0.05
550.93	0.06
551.29	0.05
551.64	0.05
552	0.05
552.36	0.05
552.71	0.05
553.07	0.04
553.43	0.04
553.78	0.05
554.14	0.04
554.5	0.04
554.85	0.04
555.21	0.04
555.56	0.04
555.92	0.04
556.28	0.04
556.63	0.04
556.99	0.03
557.35	0.03
557.7	0.03
558.06	0.03
558.41	0.03
558.77	0.03
559.13	0.03
559.48	0.03
559.84	0.03
560.19	0.02
560.55	0.03
560.9	0.02
561.26	0.02
561.62	0.02
561.97	0.02
562.33	0.03
562.68	0.03
563.04	0.02
563.39	0.02
563.75	0.03
564.1	0.02
564.46	0.02
564.81	0.02
565.17	0.02
565.52	0.02
565.88	0.02
566.23	0.02
566.59	0.02
566.94	0.02
567.3	0.02
567.65	0.02
568.01	0.01
568.36	0.02
568.72	0.01
569.07	0.02
569.43	0.01
569.78	0.02
570.14	0.01
570.49	0.01
570.85	0.02
571.2	0.01
571.56	0.01
571.91	0.01
572.26	0.01
572.62	0.01
572.97	0.01
573.33	0.01
573.68	0.01
574.04	0.01
574.39	0.01
574.74	0.01
575.1	0.01
575.45	0.01
575.81	0.01
576.16	0.01
576.51	0.01
576.87	0.01
577.22	0
577.57	0.01
577.93	0.01
578.28	0.01
578.64	0.01
578.99	0.01
579.34	0.01
579.7	0.01
580.05	0.01
580.4	0.01
580.76	0.01
581.11	0.01
581.46	0.01
581.82	0.01
582.17	0.01
582.52	0.01
582.88	0.01
583.23	0.01
583.58	0.01
583.94	0
584.29	0
584.64	0.01
585	0
585.35	0
585.7	0
586.05	0
586.41	0
586.76	0
587.11	0
587.46	0
587.82	0
588.17	0.01
588.52	0
588.87	0
589.23	0
589.58	0
589.93	0.01
590.28	0.01
590.64	0.01
590.99	0
591.34	0.01
591.69	0.01
592.05	0
592.4	0
592.75	0.01
593.1	0
593.45	0
593.8	0.01
594.16	0
594.51	0
594.86	0
595.21	0.01
595.56	0.01
595.92	0
596.27	0
596.62	0.01
596.97	0
597.32	0
597.67	0
598.02	0.01
598.38	0
598.73	0.01
599.08	0
599.43	0
599.78	0
600.13	0
600.48	0
600.83	0
601.19	0.01
601.54	0
601.89	0
602.24	0
602.59	0
602.94	0.01
603.29	0.01
603.64	0
603.99	0
604.34	0
604.69	0
605.04	0
605.39	0
605.75	0
606.1	0
606.45	0
606.8	0
607.15	0
607.5	0.01
607.85	0
608.2	0.01
608.55	0
608.9	0
609.25	0
609.6	0
609.95	0
610.3	0
610.65	0
611	0.01
611.35	0
611.7	0.01
612.05	0
612.4	0
612.75	0
613.1	0.06
613.45	0
613.8	0
614.15	0
614.49	0
614.84	0.01
615.19	0
615.54	0
615.89	0
616.24	0
616.59	0
616.94	0
617.29	0
617.64	0
617.99	0
618.34	0.01
618.68	0
619.03	0.01
619.38	0
619.73	0
620.08	0
620.43	0
620.78	0
621.13	0
621.48	0
621.82	0
622.17	0
622.52	0
622.87	0
623.22	0
623.57	0
623.91	0.01
624.26	0
624.61	0
624.96	0
625.31	0
625.66	0
626	0
626.35	0
626.7	0
627.05	0
627.4	0
627.74	0
628.09	0
628.44	0
628.79	0
629.13	0
629.48	0
629.83	0.01
630.18	0.01
630.52	0
630.87	0
631.22	0
631.57	0
631.91	0
632.26	0
632.61	0
632.96	0
633.3	0
633.65	0
634	0
634.34	0
634.69	0
635.04	0
635.39	0
635.73	0
636.08	0
636.43	0
636.77	0
637.12	0.01
637.47	0
637.81	0
638.16	0.01
638.51	0
638.85	0
639.2	0
639.55	0
639.89	0
640.24	0
640.58	-0.01
640.93	0
641.28	-0.01
641.62	0
641.97	0
642.32	0
642.66	0
643.01	0
643.35	0
643.7	0
644.05	0
644.39	0
644.74	0
645.08	0
645.43	0
645.77	-0.01
646.12	0
646.46	0
646.81	0
647.16	0
647.5	0
647.85	0
648.19	0
648.54	0
648.88	0
649.23	0
649.57	0
649.92	0
650.26	0.01
650.61	0
650.95	0
651.3	0
651.64	0
651.99	0
652.33	0
652.68	0
653.02	0
653.37	0
653.71	0
654.06	0
654.4	0
654.75	0
655.09	0
655.43	0
655.78	0
656.12	0
656.47	-0.01
656.81	0.01
657.16	0
657.5	0
657.84	0
658.19	0
658.53	0
658.88	0
659.22	0
659.56	0
659.91	0
660.25	0
660.6	0
660.94	0.01
661.28	0.01
661.63	0
661.97	0
662.31	0
662.66	0
663	0.01
663.34	0
663.69	-0.01
664.03	-0.01
664.37	0
664.72	0
665.06	0
665.4	0
665.75	0.01
666.09	0
666.43	0
666.78	0
667.12	0
667.46	0.01
667.81	0
668.15	0
668.49	0
668.83	0
669.18	-0.01
669.52	0
669.86	0
670.2	0
670.55	0
670.89	0
671.23	0
671.57	0
671.92	0
672.26	0
672.6	0
672.94	0
673.29	0
673.63	0
673.97	0
674.31	0
674.65	-0.01
675	0
675.34	0
675.68	0.01
676.02	0
676.36	0
676.7	0
677.05	0
677.39	0
677.73	0
678.07	0
678.41	0
678.75	0.01
679.1	0
679.44	0
679.78	0.01
680.12	0.01
680.46	0
680.8	0
681.14	0
681.48	-0.01
681.82	0
682.17	0
682.51	-0.01
682.85	0
683.19	0
683.53	0
683.87	-0.01
684.21	0
684.55	-0.01
684.89	0
685.23	0
685.57	0
685.91	0
686.25	-0.01
686.59	0
686.94	0
687.28	0
687.62	0
687.96	0
688.3	0
688.64	0.01
688.98	0
689.32	0.01
689.66	0
690	0
690.34	0
690.68	0
691.02	0
691.36	0
691.7	-0.01
692.04	0.01
692.38	0
692.72	0
693.05	0
693.39	0
693.73	0
694.07	0
694.41	0
694.75	0
695.09	-0.01
695.43	0
695.77	0
696.11	0
696.45	0
696.79	0
697.13	0.01
697.47	0
697.8	0
698.14	0
698.48	0
698.82	-0.01
699.16	0
699.5	0
699.84	0
700.18	0
700.51	0
700.85	0
701.19	0
701.53	0
701.87	-0.01
702.21	0
702.54	0
702.88	-0.01
703.22	0
703.56	0.02
703.9	0.02
704.24	0
704.57	0
704.91	0
705.25	0
705.59	-0.01
705.93	0
706.26	0
706.6	0.01
706.94	0
707.28	0
707.61	0
707.95	-0.01
708.29	0
708.63	0
708.96	0
709.3	-0.01
709.64	-0.01
709.98	0
710.31	0.01
710.65	-0.01
710.99	0
711.32	-0.01
711.66	0
712	0
712.34	0
712.67	0
713.01	0
713.35	0
713.68	0.01
714.02	0.01
714.36	0.01
714.69	0.01
715.03	0
715.37	0.01
715.7	0
716.04	0
716.38	0
716.71	0
717.05	-0.01
717.39	-0.01
717.72	0
718.06	0
718.39	0
718.73	0
719.07	-0.01
719.4	0
719.74	0
720.07	0
720.41	0
720.75	0
721.08	0
721.42	0
721.75	0.01
722.09	-0.01
722.42	0
722.76	0.02
723.1	0
723.43	0
723.77	0
724.1	0
724.44	0
724.77	-0.01
725.11	0
725.44	0.01
725.78	0
726.11	-0.01
726.45	-0.01
726.78	0.02
727.12	0.01
727.45	0
727.79	-0.01
728.12	0
728.46	0
728.79	0
729.13	-0.01
729.46	0
729.8	0
730.13	0
730.47	-0.01
730.8	-0.01
731.13	-0.01
731.47	0.02
731.8	0
732.14	0
732.47	-0.01
732.81	0
733.14	0
733.47	0.01
733.81	0
734.14	0
734.48	0
734.81	0
735.14	0
735.48	0.01
735.81	0
736.15	-0.01
736.48	0
736.81	0
737.15	-0.01
737.48	-0.01
737.81	0
738.15	0
738.48	-0.01
738.81	0.01
739.15	0
739.48	0
739.81	0
740.15	-0.01
740.48	0
740.81	-0.01
741.15	0.01
741.48	0
741.81	0
742.14	0
742.48	0
742.81	0.01
743.14	0.01
743.48	-0.01
743.81	0
744.14	0.01
744.47	0
744.81	0.01
745.14	0
745.47	-0.01
745.8	0
746.14	0
746.47	0
746.8	0
747.13	0.01
747.46	0.01
747.8	-0.01
748.13	-0.01
748.46	0
748.79	0.01
749.12	0
749.46	0
749.79	0.01
750.12	0
750.45	0.02
750.78	0
751.11	0
751.45	0.01
751.78	-0.01
752.11	0
752.44	0
752.77	0
753.1	0.01
753.43	-0.01
753.77	0.01
754.1	-0.02
754.43	-0.01
754.76	0
755.09	0
755.42	-0.01
755.75	-0.01
756.08	0
756.41	0
756.74	0
757.08	0
757.41	-0.01
757.74	0
758.07	0.01
758.4	0
758.73	0.01
759.06	0
759.39	-0.01
759.72	0
760.05	0
760.38	-0.01
760.71	0
761.04	0
761.37	-0.01
761.7	0
762.03	0
762.36	0.02
762.69	-0.01
763.02	0
763.35	-0.01
763.68	0
764.01	-0.01
764.34	0
764.67	0
765	-0.01
765.33	0.02
765.66	0
765.99	0
766.32	0
766.65	-0.01
766.98	0
767.31	0.01
767.63	-0.01
767.96	-0.01
768.29	0
768.62	-0.01
768.95	-0.01
769.28	-0.01
769.61	-0.01
769.94	0
770.27	0
770.6	0
770.92	-0.01
771.25	-0.01
771.58	0.01
771.91	-0.01
772.24	0
772.57	0
772.9	0
773.22	0.02
773.55	-0.01
773.88	0
774.21	0
774.54	0
774.87	0.01
775.19	0
775.52	0
775.85	-0.01
776.18	-0.01
776.51	0
776.83	-0.01
777.16	-0.01
777.49	-0.02
777.82	0
778.14	-0.01
778.47	0
778.8	0.01
779.13	0
779.45	0.01
779.78	0
780.11	0
780.44	-0.01
780.76	0
781.09	0
781.42	-0.01
781.75	-0.01
782.07	0
782.4	-0.01
782.73	0
783.05	0.01
783.38	-0.01
783.71	0
784.03	-0.01
784.36	0
784.69	0.02
785.01	-0.01
785.34	-0.01
785.67	0.01
785.99	0.02
786.32	0
786.65	0
786.97	-0.02
787.3	0
787.63	0
787.95	0.02
788.28	0.01
788.6	0.02
788.93	-0.01
789.26	-0.01
789.58	-0.01
789.91	-0.01
790.23	-0.03
790.56	-0.01
790.89	0.02
791.21	-0.01
791.54	0
791.86	-0.01
792.19	-0.01
792.51	-0.01
792.84	-0.01
793.17	0.01
793.49	-0.02
793.82	-0.01
794.14	-0.01
794.47	0.01
794.79	0
795.12	-0.01
795.44	0
795.77	-0.02
796.09	-0.01
796.42	0
796.74	0
797.07	0.01
797.39	0
797.72	0
798.04	-0.01
798.37	0
798.69	0
799.02	0
799.34	-0.02
799.66	0
799.99	0.01
800.31	-0.01
800.64	0.01
800.96	0.01
801.29	0
801.61	0.01
801.93	0
802.26	-0.01
802.58	0
802.91	0
803.23	0
803.55	-0.01
803.88	-0.01
804.2	0
804.53	-0.02
804.85	0
805.17	-0.01
805.5	-0.01
805.82	-0.01
806.14	-0.02
806.47	0.01
806.79	-0.02
807.11	0
807.44	0.01
807.76	0
808.08	-0.01
808.41	0.01
808.73	-0.01
809.05	0.01
809.37	-0.01
809.7	-0.01
810.02	-0.02
810.34	0
810.67	-0.01
810.99	-0.01
811.31	0.01
811.63	0.01
811.96	0
812.28	-0.01
812.6	0.01
812.92	0.01
813.25	-0.01
813.57	0.01
813.89	-0.01
814.21	-0.02
814.54	0
814.86	0
815.18	0.01
815.5	0.01
815.82	0
816.15	-0.01
816.47	0
816.79	0
817.11	0
817.43	0.04
817.75	0
818.08	0.01
818.4	0.01
818.72	-0.01
819.04	0
819.36	0.02
819.68	0
820.01	0.01
820.33	-0.01
820.65	0
820.97	0.01
821.29	0
821.61	-0.02
821.93	-0.01
822.25	0.01
822.57	-0.01
822.89	-0.02
823.22	0
823.54	-0.01
823.86	0.01
824.18	-0.01
824.5	-0.02
824.82	-0.01
825.14	0.03
825.46	0.03
825.78	0.02
826.1	-0.01
826.42	0.01
826.74	0
827.06	-0.02
827.38	-0.02
827.7	0
828.02	0
828.34	-0.01
828.66	0
828.98	-0.04
829.3	0.01
829.62	0.02
829.94	0.01
830.26	0
830.58	-0.02
830.9	-0.01
831.22	0
831.54	0
831.86	0
832.18	0
832.5	-0.01
832.82	0.02
833.14	-0.01
833.46	0
833.77	0.01
834.09	0
834.41	-0.01
834.73	0.01
835.05	-0.02
835.37	-0.01
835.69	0
836.01	-0.01
836.33	0.01
836.65	-0.01
836.96	0.01
837.28	0
837.6	0.02
837.92	-0.01
838.24	-0.02
838.56	0.01
838.87	0
839.19	-0.01
839.51	-0.01
839.83	-0.02
840.15	-0.02
840.47	0
840.78	-0.02
841.1	-0.01
841.42	0.01
841.74	0
842.06	-0.01
842.37	0
842.69	-0.01
843.01	-0.01
843.33	0
843.64	0.02
843.96	-0.01
844.28	0
844.6	-0.02
844.91	-0.01
845.23	-0.01
845.55	0.01
845.87	-0.01
846.18	-0.01
846.5	0.01
846.82	0.01
847.13	-0.02
847.45	-0.01
847.77	-0.01
848.08	0
848.4	-0.02
848.72	-0.02
849.03	0.01
849.35	-0.01
849.67	-0.01
849.98	0.16
850.3	0.01
850.62	0.01
850.93	-0.01
851.25	-0.03
851.57	0
851.88	-0.01
852.2	-0.01
852.52	-0.01
852.83	0
853.15	-0.02
853.46	0.06
853.78	-0.01
854.1	-0.01
854.41	0.01
854.73	0.02
855.04	-0.01
855.36	-0.02
855.67	0.01
855.99	-0.01
856.3	-0.01
856.62	-0.01
856.94	-0.02
857.25	0.01
857.57	0.01
857.88	0.01
858.2	0.02
858.51	-0.01
858.83	-0.01
859.14	0.01
859.46	0.03
859.77	0.01
860.09	-0.01
860.4	-0.02
860.72	0
861.03	-0.01
861.35	-0.06
861.66	0
861.98	0
862.29	0.01
862.6	0
862.92	-0.01
863.23	0.01
863.55	0
863.86	-0.02
864.18	-0.02
864.49	0
864.8	0
865.12	0.02
865.43	0
865.75	-0.01
866.06	-0.01
866.37	0.02
866.69	0.01
867	-0.01
867.32	0
867.63	-0.02
867.94	-0.02
868.26	0
868.57	-0.02
868.88	0.04
869.2	-0.01
869.51	0.03
869.82	0
870.14	-0.02
870.45	-0.02
870.76	-0.03
871.08	0.01
871.39	-0.01
871.7	0
872.02	0
872.33	0.01
872.64	0.01
872.95	0
873.27	0.02
873.58	-0.01
873.89	0.03
874.2	0.02
874.52	0.01
874.83	-0.01
875.14	-0.01
875.45	0.23
875.77	0
876.08	0.07
876.39	-0.02
876.7	-0.02
877.01	0
877.33	-0.01
877.64	0.01
877.95	-0.01
878.26	-0.02
878.57	0
878.89	-0.05
879.2	-0.03
879.51	0.03
879.82	0.01
880.13	-0.01
880.44	-0.02
880.76	-0.02
881.07	0
881.38	0.01
881.69	0
882	0
882.31	-0.01
882.62	0.01
882.93	0
883.25	0
883.56	0
883.87	0
884.18	0.02
884.49	0.01
884.8	-0.01
885.11	0.01
885.42	0.01
885.73	-0.01
886.04	-0.01
886.35	-0.04
886.66	-0.03
886.97	-0.01
887.28	-0.02
887.59	0
887.9	-0.01
888.21	0
888.52	0.01
888.83	-0.01
889.14	-0.02
889.45	-0.02
889.76	0
890.07	0.01
890.38	0.01
890.69	0.03
891	-0.01
891.31	0.01
891.62	-0.01
891.93	-0.02
892.24	0.01
892.55	-0.01
892.86	0.02
893.17	0
893.48	-0.04
893.79	0.02
894.1	-0.01
894.41	0
894.72	0
895.03	-0.01
895.33	0.08
895.64	0
895.95	-0.03
896.26	0.01
896.57	-0.03
896.88	0.01
897.19	0.03
897.5	0
897.8	0.03
898.11	-0.01
898.42	0.01
898.73	0.02
899.04	0.03
899.35	-0.1
899.65	-0.01
899.96	-0.02
900.27	-0.01
900.58	-0.02
900.89	-0.01
901.19	-0.01
901.5	0.01
901.81	0.03
902.12	-0.03
902.43	-0.01
902.73	-0.03
903.04	-0.03
903.35	-0.04
903.66	-0.02
903.96	0
904.27	0
904.58	-0.02
904.89	0
905.19	-0.01
905.5	-0.02
905.81	-0.03
906.11	-0.01
906.42	-0.02
906.73	0.01
907.03	-0.02
907.34	-0.01
907.65	-0.03
907.96	-0.02
908.26	-0.03
908.57	-0.05
908.88	0
909.18	-0.01
909.49	-0.02
909.79	0.01
910.1	0.01
910.41	-0.04
910.71	0
911.02	0.01
911.33	0
911.63	0.01
911.94	0.01
912.24	-0.04
912.55	-0.01
912.86	0.02
913.16	-0.01
913.47	0.01
913.77	-0.04
914.08	-0.01
914.38	-0.02
914.69	0
915	0
915.3	-0.03
915.61	0.01
915.91	0
916.22	0.01
916.52	-0.02
916.83	-0.06
917.13	0.02
917.44	0.02
917.74	0.02
918.05	0.03
918.35	-0.02
918.66	-0.02
918.96	-0.04
919.27	0.04
919.57	0
919.88	0.02
920.18	-0.02
920.49	0.01
920.79	0.02
921.09	-0.02
921.4	-0.04
921.7	-0.02
922.01	0
922.31	0
922.62	-0.01
922.92	-0.99
923.22	-0.07
923.53	-0.04
923.83	0.02
924.14	0.02
924.44	-0.04
924.74	0.01
925.05	0.02
925.35	-0.03
925.65	-0.04
925.96	-0.03
926.26	-0.05
926.56	-0.03
926.87	-0.04
927.17	-0.02
927.47	0.01
927.78	0.03
928.08	-0.04
928.38	0
928.69	-0.01
928.99	-0.04
929.29	-0.02
929.6	-0.06
929.9	0
930.2	-0.02
930.5	0
930.81	0
931.11	-0.01
931.41	-0.03
931.71	-0.02
932.02	-0.06
932.32	0.02
932.62	0.05
932.92	-0.06
933.23	0.03
933.53	-0.05
933.83	-0.03
934.13	0.03
934.43	-0.04
934.74	0
935.04	-0.01
935.34	0.01
935.64	-0.04
935.94	0.01
936.25	0.03
936.55	0.04
936.85	-0.05
937.15	-0.01
937.45	0.05
937.75	0
938.05	-0.04
938.36	0.03
938.66	0.02
938.96	-0.04
939.26	-0.05
939.56	-0.05
939.86	-0.05
940.16	0.05
940.46	-0.04
940.76	0.08
941.07	0
941.37	-0.04
941.67	-0.07
941.97	0.05
942.27	0.01
942.57	0.07
942.87	-0.03
943.17	0.01
943.47	0.01
943.77	-0.02
944.07	-0.11
944.37	-0.04
944.67	0.03
944.97	0.02
945.27	-0.03
945.57	-0.03
945.87	-0.03
946.17	-0.01
946.47	-0.03
946.77	-0.07
947.07	-0.05
947.37	-0.03
947.67	0.1
947.97	-0.04
948.27	-0.05
948.57	-0.03
948.87	0.03
949.17	0.03
949.46	-0.04
949.76	-0.02
950.06	-0.07
950.36	0.07
950.66	0.06
950.96	-0.02
951.26	-0.03
951.56	-0.06
951.86	-0.09
952.16	0.04
952.45	-0.12
952.75	-0.05
953.05	-0.06
953.35	-0.07
953.65	0.02
953.95	-0.05
954.25	-0.05
954.54	0.08
954.84	-0.02
955.14	-0.03
955.44	-0.01
955.74	-0.03
956.03	-0.04
956.33	-0.02
956.63	-0.02
956.93	0.02
957.23	0.04
957.52	-0.05
957.82	-0.17
958.12	-0.02
958.42	0
958.71	0.01
959.01	-0.04
959.31	0.01
959.61	0.01
959.9	0.04
960.2	0.02
960.5	-0.04
960.79	-0.02
961.09	-0.04
961.39	0.04
961.69	0.04
961.98	-0.12
962.28	-0.06
962.58	0.01
962.87	-0.07
963.17	-0.06
963.47	0.07
963.76	-0.02
964.06	-0.05
964.36	0.05
964.65	0.03
964.95	-0.08
965.24	-0.07
965.54	-0.08
965.84	-0.04
966.13	0.01
966.43	-0.06
966.72	0.03
967.02	0
967.32	-0.07
967.61	-0.12
967.91	-0.04
968.2	0.01
968.5	-0.15
968.79	0.01
969.09	-0.08
969.39	-0.11
969.68	-0.02
969.98	-0.04
970.27	-0.1
970.57	-0.01
970.86	-0.06
971.16	0.08
971.45	-0.21
971.75	0.06
972.04	0.06
972.34	0.03
972.63	0.07
972.93	-0.18
973.22	0.02
973.52	-0.02
973.81	0
974.11	-0.13
974.4	0.03
974.69	-0.03
974.99	0.09
975.28	-0.06
975.58	-0.04
975.87	-0.04
976.17	-0.03
976.46	-0.13
976.75	0.09
977.05	0.06
977.34	-0.07
977.64	1.53
977.93	0.11
978.22	0.08
978.52	-0.15
978.81	19.11
979.1	0.44
979.4	0.03
979.69	-0.09
979.98	-0.03
980.28	0.01
980.57	-0.01
980.86	0.06
981.16	0.21
981.45	0.04
981.74	0.13
982.04	-0.1
982.33	0.02
982.62	0.03
982.92	-0.04
983.21	-0.08
983.5	-0.2
983.79	0.04
984.09	-0.09
984.38	-0.03
984.67	-0.14
984.96	-0.1
985.26	-0.02
985.55	-0.09
985.84	-0.04
986.13	-0.09
986.43	-0.02
986.72	-0.03
987.01	-0.02
987.3	0
987.59	-0.01
987.88	-0.03
988.18	-0.05
988.47	-0.03
988.76	0.1
989.05	-0.14
989.34	-0.04
989.63	-0.04
989.93	-0.09
990.22	-0.07
990.51	-0.09
990.8	0.05
991.09	-0.02
991.38	-0.1
991.67	-0.02
991.96	0.01
992.26	-0.13
992.55	-0.04
992.84	-0.06
993.13	0.06
993.42	0.13
993.71	0
994	-0.09
994.29	0.02
994.58	-0.25
994.87	0.07
995.16	-0.11
995.45	0.03
995.74	-0.19
996.03	-0.02
996.32	-0.07
996.61	0.03
996.9	0.19
997.19	0.03
997.48	-0.17
997.77	-0.3
998.06	0.13
998.35	-0.16
998.64	1.13
998.93	-0.04
999.22	-0.09
999.51	-0.11
999.8	-0.21
1000.09	-0.12
1000.38	0.17
1000.67	-0.09
1000.96	0.17
1001.25	-0.36
1001.54	0.25
1001.83	-0.11
1002.12	-0.03
1002.4	-0.07
1002.69	-0.08
1002.98	-0.14
1003.27	-0.15
1003.56	0.02
1003.85	0.03
1004.14	-0.01
1004.43	0.04
1004.71	-0.04
1005	-0.19
1005.29	-0.17
1005.58	0.07
1005.87	0.2
1006.16	0.43
1006.44	-0.07
1006.73	0.5
1007.02	0.13
1007.31	-0.05
1007.6	-0.02
1007.88	-0.02
1008.17	0.01
1008.46	-0.14
1008.75	0.64
1009.03	0
1009.32	-0.13
1009.61	-0.09
1009.9	-0.26
1010.18	-0.12
1010.47	-0.15
1010.76	-0.04
1011.05	-0.26
1011.33	-0.19
1011.62	-0.25
1011.91	-0.01
1012.19	-0.37
1012.48	0.23
1012.77	0.34
[truncated: 49 more rows]

## Sheet: 92 mins
Raw SPD			5nm bins
340.48	0		300	0		Device Source:1001	USB2+H00113
340.86	0		305	0		Integration Begin:1002	380
341.24	0		310	0		Integration End:1003	780
341.61	0		315	0		Method:1004	Uses the classic Rectangular method for integration.
341.99	0		320	0		Moles of Photons:1013	7.4374e-11
342.37	0		325	0		PAR uMoles/m²/sec:1015	1.7977
342.74	0		330	0		PAR uMoles:1014	6.6954e-05
343.12	0		335	0		Photons/cm²/sec:1011	120260000000000
343.5	0		340	0		Total Photons:1012	44789000000000
343.87	0		345	0		dBm:1009	-21.932
344.25	0		350	0		eV:1010	124730000000000
344.63	0		355	0		uJoule/cm²:1007	167.29
345	0		360	0.05		uJoule:1005	19.984
345.38	0		365	0.15		uWatt/cm²:1008	53.657
345.76	0		370	0		uWatt:1006	6.4098
346.13	0		375	0.3
346.51	0		380	0		Area (m²):1019	1.1946e-05
346.89	0		385	0.15		Illuminance (lux):1021	81.982
347.26	0		390	0.6		Luminance (candela per m²):1023	81.982
347.64	0		395	2.3		Luminous Flux (lumen):1020	0.00097936
348.02	0		400	6.6		Luminous intensity (candela):1022	0.00097936
348.39	0		405	9.25		Observer:1017	Photopic
348.77	0		410	5.85		Solid Angle (steradians):1018	1
349.15	0		415	2.7		Source:1016	USB2+H00113
349.52	-0.01		420	1.25
349.9	-0.01		425	0.6
350.27	-0.03		430	0.4			Alpha opic lux	Log quanta
350.65	0		435	0.35		S cone	116.75	13
351.03	0.02		440	0.3		Melanopsin	123.116	13.6
351.4	-0.03		445	0.5		Rod	124.675	13.7
351.78	0		450	0.8		M cone	124.317	13.7
352.15	-0.01		455	0.6
352.53	-0.01		460	0.25
352.91	-0.03		465	0.25
353.28	0		470	0.15
353.66	-0.02		475	0.1
354.03	-0.02		480	0.1
354.41	-0.03		485	0.15
354.79	0.39		490	0.15
355.16	-0.01		495	0.25
355.54	0.03		500	0.5
355.91	-0.01		505	0.85
356.29	0.01		510	1.45
356.67	0.06		515	2.2
357.04	-0.37		520	2.55
357.42	-0.01		525	2.2
357.79	-0.01		530	1.7
358.17	0		535	1.2
358.54	-0.01		540	0.85
358.92	0		545	0.6
359.29	0.02		550	0.45
359.67	0		555	0.3
360.05	0.01		560	0.2
360.42	-0.01		565	0.2
360.8	0		570	0.1
361.17	0.01		575	0.05
361.55	-0.01		580	0.05
361.92	0		585	0.05
362.3	0.02		590	0.05
362.67	0		595	0.05
363.05	-0.04		600	0
363.42	-0.01		605	0
363.8	0.02		610	0.05
364.17	0		615	0.05
364.55	-0.18		620	0
364.92	-0.01		625	0
365.3	0.03		630	0.05
365.67	0		635	0
366.05	-0.05		640	0
366.42	0		645	0
366.8	-0.01		650	0
367.17	-0.02		655	0
367.55	-0.01		660	0
367.92	-0.05		665	0
368.3	-0.01		670	0
368.67	0.02		675	0
369.05	0.02		680	0.05
369.42	0		685	0
369.79	-0.01		690	0
370.17	0		695	0
370.54	0.06		700	0
370.92	0.05		705	0
371.29	0.02		710	0
371.67	0.02		715	0
372.04	-0.02		720	0
372.42	0.01		725	0
372.79	-0.02		730	0
373.16	0.06		735	0.05
373.54	0		740	0
373.91	-0.03		745	0
374.29	-0.01		750	0
374.66	-0.04		755	0
375.04	0.06		760	0
375.41	0.03		765	0
375.78	-0.01		770	0
376.16	-0.01		775	0
376.53	0.04		780	0
376.91	0
377.28	0
377.65	-0.02
378.03	0.01
378.4	0.01
378.77	0.02
379.15	0.04
379.52	0.01
379.9	0
380.27	-0.04
380.64	0.02
381.02	0.03
381.39	0.03
381.76	0.01
382.14	0.02
382.51	0.05
382.88	0.03
383.26	0.01
383.63	0.06
384	0.04
384.38	0.01
384.75	0.04
385.12	0.03
385.5	0.03
385.87	0.04
386.24	0.05
386.62	0.05
386.99	0.03
387.36	0.04
387.74	0.07
388.11	0.05
388.48	0.09
388.85	0.11
389.23	0.3
389.6	0.14
389.97	0.11
390.35	0.12
390.72	0.12
391.09	0.14
391.46	0.14
391.84	0.3
392.21	0.27
392.58	0.22
392.95	0.27
393.33	0.24
393.7	0.33
394.07	0.47
394.44	0.47
394.82	0.32
395.19	0.46
395.56	0.51
395.93	0.61
396.31	0.62
396.68	0.78
397.05	1.01
397.42	0.91
397.79	1.32
398.17	1.17
398.54	1.35
398.91	1.04
399.28	1.85
399.65	1.26
400.03	1.32
400.4	1.91
400.77	1.66
401.14	2.03
401.51	1.7
401.88	2.37
402.26	2.01
402.63	1.77
403	2.31
403.37	2.48
403.74	2.79
404.11	2.24
404.49	2.28
404.86	2.61
405.23	1.85
405.6	2.16
405.97	2.36
406.34	1.84
406.71	2.13
407.09	2.19
407.46	1.66
407.83	1.82
408.2	1.28
408.57	1.2
408.94	1.71
409.31	1.17
409.68	1.1
410.05	1.17
410.42	1.14
410.8	1.05
411.17	1.11
411.54	0.97
411.91	0.62
412.28	0.7
412.65	0.78
413.02	0.68
413.39	0.65
413.76	0.69
414.13	0.62
414.5	0.66
414.87	0.6
415.24	0.54
415.61	0.55
415.98	0.48
416.36	0.46
416.73	0.46
417.1	0.38
417.47	0.44
417.84	0.36
418.21	0.35
418.58	0.33
418.95	0.29
419.32	0.27
419.69	0.29
420.06	0.25
420.43	0.23
420.8	0.26
421.17	0.22
421.54	0.24
421.91	0.18
422.28	0.17
422.65	0.18
423.02	0.15
423.39	0.14
423.76	0.13
424.13	0.16
424.49	0.11
424.86	0.13
425.23	0.12
425.6	0.13
425.97	0.11
426.34	0.12
426.71	0.1
427.08	0.11
427.45	0.12
427.82	0.1
428.19	0.12
428.56	0.09
428.93	0.1
429.3	0.07
429.67	0.1
430.04	0.08
430.4	0.08
430.77	0.07
431.14	0.06
431.51	0.1
431.88	0.06
432.25	0.08
432.62	0.07
432.99	0.08
433.36	0.06
433.72	0.11
434.09	0.06
434.46	0.03
434.83	0.04
435.2	0.07
435.57	0.04
435.94	0.03
436.3	0.04
436.67	0.06
437.04	0.05
437.41	0.05
437.78	0.08
438.15	0.07
438.52	0.05
438.88	0.05
439.25	0.08
439.62	0.07
439.99	0.07
440.36	0.06
440.72	0.07
441.09	0.08
441.46	0.07
441.83	0.06
442.2	0.09
442.56	0.06
442.93	0.1
443.3	0.09
443.67	0.08
444.04	0.11
444.4	0.11
444.77	0.09
445.14	0.1
445.51	0.11
445.87	0.11
446.24	0.11
446.61	0.14
446.98	0.13
447.34	0.13
447.71	0.15
448.08	0.17
448.45	0.15
448.81	0.16
449.18	0.17
449.55	0.18
449.92	0.19
450.28	0.16
450.65	0.14
451.02	0.17
451.38	0.14
451.75	0.16
452.12	0.18
452.48	0.15
452.85	0.16
453.22	0.15
453.59	0.15
453.95	0.15
454.32	0.12
454.69	0.14
455.05	0.12
455.42	0.11
455.79	0.13
456.15	0.13
456.52	0.1
456.89	0.1
457.25	0.09
457.62	0.09
457.99	0.09
458.35	0.09
458.72	0.08
459.08	0.08
459.45	0.08
459.82	0.07
460.18	0.05
460.55	0.05
460.92	0.05
461.28	0.06
461.65	0.06
462.01	0.07
462.38	0.07
462.75	0.07
463.11	0.05
463.48	0.04
463.84	0.03
464.21	0.04
464.57	0.05
464.94	0.04
465.31	0.05
465.67	0.04
466.04	0.07
466.4	0.05
466.77	0.04
467.13	0.04
467.5	0.03
467.87	0.03
468.23	0.05
468.6	0.02
468.96	0.05
469.33	0.04
469.69	0.02
470.06	0.03
470.42	0.02
470.79	0.04
471.15	0.04
471.52	0.03
471.88	0.02
472.25	0.02
472.61	0.03
472.98	0.03
473.34	0.03
473.71	0.02
474.07	0.02
474.44	0.03
474.8	0.02
475.17	0.02
475.53	0.02
475.9	0.01
476.26	0.03
476.63	0.02
476.99	0.02
477.35	0.02
477.72	0.02
478.08	0.03
478.45	0.01
478.81	0.01
479.18	0.03
479.54	0.03
479.9	0.03
480.27	0.02
480.63	0.02
481	0.02
481.36	0.02
481.73	0.02
482.09	0.02
482.45	0.03
482.82	0.03
483.18	0.02
483.55	0.02
483.91	0.02
484.27	0.02
484.64	0.02
485	0.03
485.36	0.03
485.73	0.03
486.09	0.02
486.46	0.03
486.82	0.02
487.18	0.02
487.55	0.02
487.91	0.02
488.27	0.04
488.64	0.03
489	0.02
489.36	0.05
489.73	0.05
490.09	0.03
490.45	0.03
490.82	0.03
491.18	0.04
491.54	0.05
491.9	0.04
492.27	0.04
492.63	0.05
492.99	0.05
493.36	0.04
493.72	0.05
494.08	0.05
494.44	0.06
494.81	0.05
495.17	0.05
495.53	0.06
495.9	0.06
496.26	0.06
496.62	0.07
496.98	0.06
497.35	0.07
497.71	0.07
498.07	0.07
498.43	0.08
498.8	0.08
499.16	0.09
499.52	0.09
499.88	0.09
500.24	0.1
500.61	0.1
500.97	0.11
501.33	0.11
501.69	0.12
502.05	0.12
502.42	0.12
502.78	0.13
503.14	0.13
503.5	0.14
503.86	0.16
504.23	0.16
504.59	0.16
504.95	0.17
505.31	0.17
505.67	0.19
506.03	0.19
506.4	0.2
506.76	0.22
507.12	0.2
507.48	0.22
507.84	0.23
508.2	0.24
508.56	0.27
508.93	0.25
509.29	0.26
509.65	0.28
510.01	0.29
510.37	0.3
510.73	0.32
511.09	0.33
511.45	0.32
511.81	0.34
512.17	0.36
512.54	0.37
512.9	0.39
513.26	0.38
513.62	0.39
513.98	0.41
514.34	0.4
514.7	0.44
515.06	0.44
515.42	0.44
515.78	0.44
516.14	0.46
516.5	0.47
516.86	0.47
517.22	0.47
517.58	0.5
517.94	0.5
518.31	0.5
518.67	0.5
519.03	0.5
519.39	0.49
519.75	0.49
520.11	0.51
520.47	0.53
520.83	0.53
521.19	0.51
521.55	0.49
521.91	0.51
522.27	0.5
522.63	0.51
522.99	0.5
523.35	0.48
523.7	0.48
524.06	0.47
524.42	0.48
524.78	0.47
525.14	0.44
525.5	0.45
525.86	0.45
526.22	0.42
526.58	0.42
526.94	0.4
527.3	0.41
527.66	0.39
528.02	0.39
528.38	0.37
528.74	0.36
529.1	0.35
529.46	0.34
529.81	0.33
530.17	0.34
530.53	0.33
530.89	0.3
531.25	0.31
531.61	0.31
531.97	0.29
532.33	0.28
532.69	0.28
533.04	0.28
533.4	0.27
533.76	0.26
534.12	0.25
534.48	0.25
534.84	0.24
535.2	0.24
535.55	0.23
535.91	0.22
536.27	0.21
536.63	0.21
536.99	0.21
537.35	0.2
537.7	0.2
538.06	0.2
538.42	0.2
538.78	0.2
539.14	0.19
539.49	0.19
539.85	0.17
540.21	0.17
540.57	0.17
540.93	0.16
541.28	0.16
541.64	0.17
542	0.16
542.36	0.15
542.71	0.15
543.07	0.14
543.43	0.13
543.79	0.14
544.15	0.13
544.5	0.13
544.86	0.13
545.22	0.12
545.57	0.12
545.93	0.11
546.29	0.11
546.65	0.11
547	0.11
547.36	0.11
547.72	0.11
548.08	0.1
548.43	0.1
548.79	0.1
549.15	0.1
549.5	0.09
549.86	0.09
550.22	0.09
550.57	0.09
550.93	0.09
551.29	0.08
551.64	0.09
552	0.07
552.36	0.07
552.71	0.07
553.07	0.07
553.43	0.07
553.78	0.07
554.14	0.06
554.5	0.07
554.85	0.06
555.21	0.06
555.56	0.06
555.92	0.06
556.28	0.06
556.63	0.06
556.99	0.05
557.35	0.05
557.7	0.05
558.06	0.05
558.41	0.05
558.77	0.05
559.13	0.05
559.48	0.05
559.84	0.04
560.19	0.04
560.55	0.04
560.9	0.04
561.26	0.04
561.62	0.04
561.97	0.03
562.33	0.05
562.68	0.04
563.04	0.03
563.39	0.04
563.75	0.04
564.1	0.03
564.46	0.03
564.81	0.03
565.17	0.04
565.52	0.03
565.88	0.03
566.23	0.03
566.59	0.03
566.94	0.03
567.3	0.03
567.65	0.03
568.01	0.02
568.36	0.03
568.72	0.02
569.07	0.03
569.43	0.02
569.78	0.03
570.14	0.02
570.49	0.02
570.85	0.02
571.2	0.02
571.56	0.02
571.91	0.02
572.26	0.02
572.62	0.02
572.97	0.02
573.33	0.02
573.68	0.02
574.04	0.02
574.39	0.02
574.74	0.02
575.1	0.01
575.45	0.01
575.81	0.01
576.16	0.01
576.51	0.01
576.87	0.01
577.22	0.01
577.57	0.02
577.93	0.02
578.28	0.01
578.64	0.01
578.99	0.01
579.34	0.01
579.7	0.01
580.05	0.01
580.4	0.01
580.76	0.01
581.11	0.01
581.46	0.02
581.82	0.01
582.17	0.01
582.52	0.01
582.88	0.01
583.23	0.01
583.58	0.01
583.94	0.01
584.29	0.01
584.64	0.01
585	0.01
585.35	0.01
585.7	0
586.05	0.01
586.41	0.01
586.76	0.01
587.11	0.01
587.46	0.01
587.82	0.01
588.17	0.01
588.52	0
588.87	0
589.23	0
589.58	0.01
589.93	0.01
590.28	0.01
590.64	0.01
590.99	0.01
591.34	0.01
591.69	0.01
592.05	0.01
592.4	0
592.75	0.01
593.1	0
593.45	0.01
593.8	0.01
594.16	0
594.51	0.01
594.86	0.01
595.21	0.01
595.56	0.01
595.92	0.01
596.27	0
596.62	0
596.97	0
597.32	0
597.67	0
598.02	0
598.38	0
598.73	0.01
599.08	0
599.43	0
599.78	0
600.13	0
600.48	0
600.83	0
601.19	0.01
601.54	0
601.89	0
602.24	0
602.59	0
602.94	0.01
603.29	0.01
603.64	0
603.99	0
604.34	0
604.69	0.01
605.04	0
605.39	0
605.75	0
606.1	0.01
606.45	0
606.8	0
607.15	0
607.5	0.01
607.85	0
608.2	0.01
608.55	-0.01
608.9	0
609.25	0.01
609.6	0
609.95	0
610.3	0.01
610.65	0.01
611	0
611.35	0.01
611.7	0.01
612.05	0
612.4	0
612.75	0
613.1	0.07
613.45	0.01
613.8	0
614.15	0
614.49	0.01
614.84	0.01
615.19	0.01
615.54	0
615.89	0
616.24	0
616.59	0
616.94	0
617.29	0
617.64	0
617.99	0
618.34	0.01
618.68	0
619.03	0.01
619.38	0
619.73	0
620.08	0
620.43	0
620.78	0
621.13	0
621.48	0
621.82	0
622.17	0
622.52	0.01
622.87	0
623.22	0
623.57	0
623.91	0
624.26	0
624.61	0.01
624.96	0
625.31	0
625.66	0
626	0
626.35	0
626.7	0
627.05	0
627.4	0
627.74	0
628.09	0.01
628.44	0
628.79	0
629.13	0
629.48	0
629.83	0.01
630.18	0.01
630.52	0
630.87	0
631.22	0
631.57	0
631.91	0
632.26	0
632.61	0.01
632.96	0
633.3	0
633.65	0
634	0
634.34	0
634.69	0
635.04	0
635.39	0
635.73	0
636.08	0
636.43	0
636.77	0
637.12	0.01
637.47	0
637.81	0
638.16	0.01
638.51	0
638.85	0
639.2	0
639.55	0
639.89	0
640.24	0
640.58	-0.01
640.93	0
641.28	0
641.62	0
641.97	0
642.32	0
642.66	0
643.01	0
643.35	0
643.7	0
644.05	0
644.39	0
644.74	0
645.08	0
645.43	0
645.77	0
646.12	0
646.46	0
646.81	0
647.16	0
647.5	0
647.85	0
648.19	0.01
648.54	0.01
648.88	0.01
649.23	0
649.57	0
649.92	0
650.26	0
650.61	0
650.95	0
651.3	0
651.64	0
651.99	0
652.33	0
652.68	0
653.02	0
653.37	0
653.71	0
654.06	0
654.4	0
654.75	0
655.09	0
655.43	0
655.78	0
656.12	0
656.47	0
656.81	0.02
657.16	0.01
657.5	0
657.84	0
658.19	0
658.53	0
658.88	0
659.22	0
659.56	0
659.91	0
660.25	0
660.6	0
660.94	0.01
661.28	0
661.63	0.01
661.97	0
662.31	0
662.66	0
663	0
663.34	0
663.69	0
664.03	0
664.37	0
664.72	0
665.06	0
665.4	0
665.75	0.01
666.09	0
666.43	0
666.78	0
667.12	0
667.46	0.01
667.81	-0.01
668.15	0
668.49	0
668.83	0
669.18	0
669.52	0
669.86	0
670.2	0
670.55	0
670.89	0
671.23	0
671.57	0
671.92	0
672.26	0
672.6	0
672.94	0
673.29	0
673.63	0
673.97	0
674.31	0
674.65	0
675	0
675.34	0
675.68	0.01
676.02	0
676.36	0
676.7	0
677.05	0
677.39	0
677.73	0
678.07	0
678.41	0
678.75	0.01
679.1	0
679.44	-0.01
679.78	0.01
680.12	0.01
680.46	0
680.8	0
681.14	0
681.48	0
681.82	0
682.17	0
682.51	0
682.85	0.01
683.19	0
683.53	0
683.87	-0.01
684.21	0
684.55	-0.01
684.89	0
685.23	0
685.57	0.01
685.91	0
686.25	-0.01
686.59	0
686.94	0
687.28	0
687.62	0
687.96	0
688.3	0
688.64	0
688.98	0
689.32	0.01
689.66	0.01
690	0
690.34	0
690.68	0
691.02	0
691.36	-0.01
691.7	-0.01
692.04	0.01
692.38	0
692.72	0.01
693.05	0
693.39	0.01
693.73	0
694.07	0
694.41	-0.01
694.75	0
695.09	0
695.43	0
695.77	0.01
696.11	-0.01
696.45	0
696.79	0
697.13	0.01
697.47	0
697.8	0
698.14	0
698.48	0
698.82	0
699.16	-0.01
699.5	0
699.84	0
700.18	0
700.51	0
700.85	0
701.19	-0.01
701.53	0
701.87	0
702.21	0
702.54	-0.01
702.88	-0.01
703.22	0
703.56	0.02
703.9	0.02
704.24	0
704.57	0
704.91	0
705.25	0
705.59	-0.01
705.93	0
706.26	0
706.6	0
706.94	0
707.28	0
707.61	0
707.95	0
708.29	0
708.63	0
708.96	0
709.3	0
709.64	-0.01
709.98	0
710.31	0
710.65	0
710.99	0
711.32	-0.01
711.66	0.01
712	0
712.34	0
712.67	0
713.01	-0.01
713.35	0
713.68	0.01
714.02	0
714.36	0
714.69	0.01
715.03	0
715.37	0
715.7	0
716.04	0
716.38	0
716.71	-0.01
717.05	-0.01
717.39	0
717.72	0
718.06	0
718.39	0
718.73	0
719.07	-0.01
719.4	0
719.74	0
720.07	0
720.41	0
720.75	0.01
721.08	0.01
721.42	0
721.75	0.01
722.09	0
722.42	0
722.76	0.02
723.1	0
723.43	0
723.77	0
724.1	0
724.44	0
724.77	0
725.11	0
725.44	0
725.78	0
726.11	0
726.45	-0.01
726.78	0.02
727.12	0.01
727.45	0
727.79	0
728.12	-0.01
728.46	0
728.79	0
729.13	-0.01
729.46	0
729.8	0.01
730.13	0
730.47	0
730.8	-0.01
731.13	-0.01
731.47	0.02
731.8	-0.01
732.14	0
732.47	0
732.81	0
733.14	0
733.47	0
733.81	0
734.14	-0.01
734.48	0.02
734.81	0
735.14	0.01
735.48	0
735.81	0
736.15	-0.01
736.48	0
736.81	-0.01
737.15	-0.01
737.48	0
737.81	0
738.15	0
738.48	-0.01
738.81	0.01
739.15	0
739.48	0
739.81	0
740.15	-0.01
740.48	0
740.81	-0.01
741.15	0
741.48	0
741.81	0
742.14	0
742.48	-0.01
742.81	0.02
743.14	0.02
743.48	-0.01
743.81	-0.01
744.14	0.01
744.47	0
744.81	0.01
745.14	0
745.47	-0.01
745.8	0
746.14	0.01
746.47	0.01
746.8	0
747.13	0.01
747.46	0.01
747.8	0
748.13	-0.02
748.46	-0.01
748.79	0
749.12	0
749.46	0
749.79	0
750.12	-0.01
750.45	0.01
750.78	0
751.11	0.01
751.45	0.01
751.78	0
752.11	0
752.44	-0.01
752.77	0
753.1	0
753.43	-0.01
753.77	0.01
754.1	-0.01
754.43	0
754.76	0
755.09	-0.01
755.42	-0.01
755.75	-0.01
756.08	-0.01
756.41	0
756.74	-0.01
757.08	0
757.41	-0.01
757.74	0
758.07	0.01
758.4	0
758.73	0.01
759.06	0
759.39	-0.01
759.72	-0.02
760.05	0
760.38	-0.01
760.71	0
761.04	0
761.37	-0.01
761.7	0
762.03	0
762.36	0.01
762.69	0
763.02	0
763.35	0
763.68	0
764.01	-0.01
764.34	0
764.67	0
765	0
765.33	0.02
765.66	0
765.99	0
766.32	-0.01
766.65	0
766.98	0
767.31	0
767.63	-0.01
767.96	-0.01
768.29	0
768.62	-0.01
768.95	-0.01
769.28	-0.01
769.61	-0.01
769.94	-0.01
770.27	0
770.6	0
770.92	0
771.25	-0.01
771.58	0
771.91	-0.01
772.24	0.01
772.57	0.01
772.9	0
773.22	0.01
773.55	-0.01
773.88	0
774.21	0
774.54	0
774.87	0.01
775.19	-0.01
775.52	0
775.85	0
776.18	0.01
776.51	-0.01
776.83	-0.01
777.16	0
777.49	-0.01
777.82	0
778.14	-0.01
778.47	0
778.8	0.01
779.13	0
779.45	0.01
779.78	0
780.11	0
780.44	0
780.76	0.01
781.09	0.01
781.42	-0.01
781.75	-0.01
782.07	-0.01
782.4	-0.01
782.73	0.01
783.05	0.01
783.38	-0.01
783.71	0
784.03	-0.01
784.36	-0.01
784.69	0.02
785.01	0
785.34	-0.01
785.67	0.01
785.99	0.03
786.32	0
786.65	0
786.97	-0.01
787.3	-0.01
787.63	0
787.95	0.02
788.28	0
788.6	0.03
788.93	-0.01
789.26	0
789.58	-0.02
789.91	-0.01
790.23	-0.02
790.56	0
790.89	0.02
791.21	-0.02
791.54	0
791.86	-0.01
792.19	-0.01
792.51	-0.01
792.84	0
793.17	0
793.49	-0.02
793.82	-0.02
794.14	-0.01
794.47	0.03
794.79	0
795.12	-0.01
795.44	0.01
795.77	-0.01
796.09	-0.01
796.42	0
796.74	-0.01
797.07	0
797.39	0.01
797.72	-0.01
798.04	0
798.37	0
798.69	0.01
799.02	0
799.34	0
799.66	0
799.99	-0.01
800.31	-0.01
800.64	-0.01
800.96	0
801.29	0.01
801.61	0
801.93	0
802.26	-0.03
802.58	-0.01
802.91	0
803.23	0
803.55	0
803.88	-0.01
804.2	0
804.53	-0.01
804.85	0
805.17	-0.02
805.5	0
805.82	-0.01
806.14	-0.02
806.47	-0.01
806.79	-0.01
807.11	0
807.44	0
807.76	-0.01
808.08	0
808.41	0
808.73	0
809.05	0.01
809.37	0
809.7	-0.01
810.02	-0.02
810.34	-0.01
810.67	-0.01
810.99	-0.01
811.31	0.02
811.63	0
811.96	-0.02
812.28	0
812.6	0
812.92	-0.01
813.25	-0.01
813.57	0
813.89	-0.02
814.21	-0.01
814.54	0
814.86	-0.01
815.18	0
815.5	0.02
815.82	0.01
816.15	0
816.47	0
816.79	0.01
817.11	-0.01
817.43	0.04
817.75	0.01
818.08	0
818.4	0.02
818.72	-0.01
819.04	0.01
819.36	0.01
819.68	0
820.01	0.01
820.33	-0.01
820.65	0.01
820.97	-0.01
821.29	0
821.61	0
821.93	0
822.25	0
822.57	0
822.89	-0.02
823.22	0
823.54	0
823.86	0.02
824.18	0
824.5	-0.02
824.82	0
825.14	0.02
825.46	0.03
825.78	0.02
826.1	0
826.42	0
826.74	0
827.06	-0.02
827.38	-0.01
827.7	0
828.02	0
828.34	0
828.66	-0.02
828.98	-0.04
829.3	-0.02
829.62	0.01
829.94	0.01
830.26	0.01
830.58	-0.02
830.9	0
831.22	-0.01
831.54	0.01
831.86	0
832.18	-0.01
832.5	-0.01
832.82	0.02
833.14	0
833.46	-0.01
833.77	0
834.09	-0.01
834.41	0.01
834.73	0.01
835.05	-0.02
835.37	-0.02
835.69	-0.01
836.01	-0.01
836.33	0.01
836.65	0.01
836.96	0.02
837.28	0
837.6	0.02
837.92	-0.01
838.24	-0.02
838.56	0.01
838.87	0
839.19	-0.01
839.51	0.01
839.83	-0.02
840.15	-0.02
840.47	0
840.78	0
841.1	0.01
841.42	0.01
841.74	0
842.06	-0.02
842.37	0.01
842.69	-0.03
843.01	0
843.33	0
843.64	0.02
843.96	-0.01
844.28	0
844.6	-0.03
844.91	-0.01
845.23	-0.02
845.55	0
845.87	0
846.18	0
846.5	0.02
846.82	-0.02
847.13	-0.01
847.45	-0.01
847.77	0
848.08	0
848.4	0
848.72	-0.02
849.03	0.01
849.35	-0.01
849.67	-0.01
849.98	0.19
850.3	0
850.62	0.01
850.93	-0.01
851.25	-0.03
851.57	0.02
851.88	0
852.2	0
852.52	0
852.83	0
853.15	-0.01
853.46	0.05
853.78	-0.01
854.1	-0.01
854.41	0.01
854.73	0.01
855.04	-0.02
855.36	-0.02
855.67	0.02
855.99	0
856.3	-0.01
856.62	-0.02
856.94	0
857.25	0.01
857.57	0
857.88	0
858.2	0.01
858.51	-0.02
858.83	0.01
859.14	0.01
859.46	0.05
859.77	-0.02
860.09	-0.01
860.4	-0.02
860.72	0
861.03	0
861.35	-0.05
861.66	0
861.98	-0.01
862.29	0.01
862.6	0
862.92	-0.01
863.23	0
863.55	-0.01
863.86	0
864.18	-0.02
864.49	0.01
864.8	0.01
865.12	0.01
865.43	0
865.75	-0.02
866.06	-0.02
866.37	0
866.69	0.01
867	0
867.32	-0.02
867.63	-0.01
867.94	-0.01
868.26	-0.01
868.57	0
868.88	0.04
869.2	0
869.51	0
869.82	0
870.14	-0.01
870.45	-0.02
870.76	-0.05
871.08	-0.03
871.39	0
871.7	0
872.02	-0.01
872.33	0
872.64	-0.01
872.95	-0.01
873.27	0.04
873.58	0
873.89	0.04
874.2	0.03
874.52	-0.01
874.83	-0.02
875.14	-0.01
875.45	0.3
875.77	0.01
876.08	0.04
876.39	-0.01
876.7	-0.02
877.01	0.02
877.33	-0.01
877.64	0.02
877.95	0
878.26	-0.01
878.57	0.01
878.89	-0.04
879.2	-0.03
879.51	0.02
879.82	-0.02
880.13	-0.01
880.44	-0.02
880.76	-0.02
881.07	-0.02
881.38	0
881.69	-0.01
882	0
882.31	0
882.62	0.01
882.93	-0.01
883.25	-0.01
883.56	-0.02
883.87	-0.04
884.18	0
884.49	0
884.8	0.02
885.11	0
885.42	0.02
885.73	-0.02
886.04	-0.01
886.35	-0.03
886.66	0
886.97	0.01
887.28	-0.01
887.59	0
887.9	0
888.21	-0.01
888.52	0.01
888.83	-0.01
889.14	-0.01
889.45	-0.01
889.76	-0.01
890.07	-0.01
890.38	0
890.69	-0.01
891	0
891.31	-0.02
891.62	-0.01
891.93	0
892.24	0.01
892.55	-0.02
892.86	0
893.17	0
893.48	-0.04
893.79	0
894.1	0
894.41	0.01
894.72	-0.01
895.03	-0.02
895.33	0.05
895.64	-0.01
895.95	-0.04
896.26	0.02
896.57	0
896.88	0
897.19	0.03
897.5	0
897.8	0.03
898.11	-0.02
898.42	0.02
898.73	0.03
899.04	0.02
899.35	-0.11
899.65	-0.01
899.96	-0.03
900.27	-0.02
900.58	-0.01
900.89	-0.02
901.19	0
901.5	0.01
901.81	0.03
902.12	-0.04
902.43	0.01
902.73	-0.03
903.04	-0.02
903.35	-0.04
903.66	-0.02
903.96	-0.02
904.27	-0.01
904.58	-0.01
904.89	0
905.19	-0.01
905.5	-0.02
905.81	-0.02
906.11	-0.01
906.42	0
906.73	-0.01
907.03	-0.02
907.34	-0.02
907.65	-0.01
907.96	-0.03
908.26	-0.03
908.57	-0.05
908.88	0.02
909.18	0
909.49	-0.02
909.79	0
910.1	0
910.41	-0.03
910.71	0.01
911.02	0
911.33	0.01
911.63	-0.01
911.94	0
912.24	-0.07
912.55	0
912.86	0.01
913.16	0.01
913.47	-0.01
913.77	-0.04
914.08	-0.1
914.38	-0.07
914.69	-0.01
915	-0.04
915.3	0
915.61	0.01
915.91	-0.01
916.22	-0.03
916.52	0
916.83	-0.03
917.13	0.01
917.44	0.01
917.74	0
918.05	0.04
918.35	0.01
918.66	0
918.96	-0.03
919.27	0.02
919.57	0.01
919.88	0.02
920.18	-0.01
920.49	0.01
920.79	0
921.09	-0.01
921.4	-0.04
921.7	0.01
922.01	-0.03
922.31	-0.02
922.62	-0.01
922.92	-0.96
923.22	-0.09
923.53	-0.01
923.83	0.03
924.14	0.03
924.44	-0.04
924.74	0.02
925.05	0
925.35	-0.03
925.65	-0.02
925.96	-0.03
926.26	-0.06
926.56	-0.03
926.87	-0.05
927.17	-0.06
927.47	0
927.78	0.01
928.08	-0.03
928.38	-0.03
928.69	0.02
928.99	-0.02
929.29	-0.01
929.6	-0.03
929.9	-0.01
930.2	-0.02
930.5	0.02
930.81	0
931.11	-0.04
931.41	0.01
931.71	-0.03
932.02	-0.06
932.32	0.03
932.62	0.08
932.92	-0.01
933.23	0.02
933.53	-0.01
933.83	-0.04
934.13	0.03
934.43	-0.02
934.74	-0.02
935.04	0.01
935.34	-0.01
935.64	-0.05
935.94	0.01
936.25	0.01
936.55	0.05
936.85	-0.07
937.15	0.03
937.45	0.07
937.75	-0.07
938.05	-0.05
938.36	-0.03
938.66	0.02
938.96	-0.07
939.26	-0.04
939.56	-0.06
939.86	-0.03
940.16	0.02
940.46	-0.05
940.76	0.07
941.07	-0.03
941.37	-0.02
941.67	-0.06
941.97	0.01
942.27	0.01
942.57	0.03
942.87	-0.01
943.17	0.02
943.47	0.06
943.77	-0.03
944.07	-0.08
944.37	-0.03
944.67	-0.01
944.97	-0.05
945.27	-0.06
945.57	-0.04
945.87	-0.01
946.17	0.01
946.47	-0.04
946.77	-0.06
947.07	-0.03
947.37	-0.05
947.67	0.09
947.97	-0.03
948.27	-0.04
948.57	-0.04
948.87	-0.01
949.17	0.06
949.46	-0.05
949.76	-0.05
950.06	-0.04
950.36	0.01
950.66	0
950.96	-0.03
951.26	-0.04
951.56	-0.07
951.86	-0.07
952.16	0.08
952.45	-0.13
952.75	-0.05
953.05	-0.04
953.35	-0.05
953.65	0.03
953.95	-0.03
954.25	-0.06
954.54	0.09
954.84	0.01
955.14	0.01
955.44	-0.03
955.74	-0.05
956.03	-0.05
956.33	-0.03
956.63	0
956.93	0.05
957.23	0.02
957.52	-0.09
957.82	-0.22
958.12	-0.04
958.42	0.01
958.71	-0.01
959.01	-0.03
959.31	0.01
959.61	-0.06
959.9	0.01
960.2	0.09
960.5	-0.04
960.79	-0.02
961.09	0.03
961.39	0.02
961.69	-0.05
961.98	-0.11
962.28	-0.04
962.58	0.06
962.87	-0.04
963.17	-0.07
963.47	0.01
963.76	-0.05
964.06	-0.09
964.36	0.01
964.65	-0.01
964.95	-0.11
965.24	0.01
965.54	0
965.84	-0.07
966.13	0.01
966.43	-0.07
966.72	0.03
967.02	-0.03
967.32	0
967.61	-0.09
967.91	-0.05
968.2	-0.08
968.5	-0.17
968.79	-0.04
969.09	-0.11
969.39	-0.15
969.68	-0.08
969.98	0
970.27	-0.01
970.57	-0.09
970.86	-0.06
971.16	0.13
971.45	0.03
971.75	0.03
972.04	0.04
972.34	0
972.63	0.08
972.93	-0.18
973.22	0
973.52	-0.03
973.81	0.01
974.11	-0.15
974.4	0.03
974.69	-0.03
974.99	0.13
975.28	-0.02
975.58	-0.08
975.87	-0.04
976.17	-0.07
976.46	-0.07
976.75	0.14
977.05	0.05
977.34	-0.11
977.64	1.73
977.93	0.17
978.22	0.05
978.52	-0.11
978.81	-1.67
979.1	0.05
979.4	0.03
979.69	-0.08
979.98	0.06
980.28	0.03
980.57	-0.05
980.86	0.01
981.16	0.25
981.45	-0.06
981.74	0.15
982.04	-0.09
982.33	0.01
982.62	0.09
982.92	0.01
983.21	-0.23
983.5	-0.22
983.79	0.07
984.09	-0.12
984.38	-0.04
984.67	-0.18
984.96	0.01
985.26	0.02
985.55	-0.03
985.84	-0.03
986.13	-0.09
986.43	-0.04
986.72	-0.09
987.01	0
987.3	-0.09
987.59	-0.06
987.88	-0.08
988.18	0.06
988.47	0.01
988.76	0.16
989.05	-0.13
989.34	-0.08
989.63	-0.07
989.93	-0.06
990.22	-0.1
990.51	-0.2
990.8	0.04
991.09	-0.02
991.38	-0.18
991.67	0.01
991.96	-0.05
992.26	-0.12
992.55	-0.04
992.84	0.06
993.13	0.05
993.42	0.13
993.71	-0.09
994	-0.17
994.29	-0.03
994.58	-0.12
994.87	0.27
995.16	-0.03
995.45	-0.12
995.74	-0.18
996.03	-0.03
996.32	-0.06
996.61	0.03
996.9	0.23
997.19	0.04
997.48	-0.11
997.77	-0.19
998.06	0.2
998.35	0
998.64	1.04
998.93	-0.11
999.22	-0.21
999.51	-0.21
999.8	-0.12
1000.09	-0.22
1000.38	0.22
1000.67	-0.18
1000.96	0.15
1001.25	-0.27
1001.54	-0.06
1001.83	-0.16
1002.12	0.04
1002.4	-0.23
1002.69	-0.01
1002.98	-0.11
1003.27	-0.24
1003.56	-0.03
1003.85	-0.07
1004.14	-0.19
1004.43	0.16
1004.71	-0.09
1005	-0.24
1005.29	-0.12
1005.58	0.15
1005.87	0.26
1006.16	0.28
1006.44	0.15
1006.73	0.31
1007.02	0.01
1007.31	-0.08
1007.6	0.01
1007.88	0.04
1008.17	-0.02
1008.46	-0.22
1008.75	0.76
1009.03	-0.12
1009.32	-0.17
1009.61	-0.22
1009.9	-0.17
1010.18	-0.06
1010.47	-0.31
1010.76	0.24
1011.05	-0.03
1011.33	-0.11
1011.62	-0.48
1011.91	-0.1
1012.19	-0.32
1012.48	0.14
1012.77	0.12
[truncated: 49 more rows]
