# Supplementary material for: Simulated natural daylight and twilight modulate activity and light sampling behaviour in mice
Source: BMC Biol. 2026 Jan 22;24:40. doi: 10.1186/s12915-026-02517-7 (PMC12911055; doi:10.1186/s12915-026-02517-7)
Supplement: Supplementary file 7 — Additional file 7. Validation daylight measurement - SPD of 169.7 melanopic lux of simulated daylight. [file 12915_2026_2517_MOESM7_ESM.xlsx]

## Sheet: daylight intensity-only ramp
Time (mins into 2hr ramp)	Violet (μW/cm2)	Blue (μW/cm2)	Green (μW/cm2)
0	9	0.686192	4.67155
25	12.6	0.960669	6.54017
56	19	1.44863	9.86216
77	24	1.82985	12.4575
92	30	2.28731	15.5718
104	35	2.66853	18.1671
114	43	3.27848	22.3196
120	43	3.27848	22.3196
Time (mins into 2hr ramp)	S-cone opic lux	Melanopic lux	Rhodopic lux	M-cone opic lux
0	32.3895	35.468	35.4498	35.1331
25	45.3453	49.6552	49.6297	49.1863
56	68.3779	74.8769	74.8384	74.1699
77	86.372	94.5814	94.5328	93.6883
92	107.965	118.227	118.166	117.11
104	125.959	137.931	137.86	136.629
114	155.51	169.537	169.259	167.692
120	155.51	169.537	169.259	167.692
Time (mins into 2hr ramp)	S-cone opic ratio	Melanopic ratio	Rhodopic ratio	M-cone opic ratio
0	0.913203	1	0.999486	0.990557
25	0.913203	1	0.999486	0.990557
56	0.913203	1	0.999486	0.990557
77	0.913203	1	0.999486	0.990557
92	0.913203	1	0.999486	0.990557
104	0.913203	1	0.999486	0.990557
114	0.917263	1	0.998358	0.989114
120	0.917263	1	0.998358	0.989114
