# Supplementary material for: Simulated natural daylight and twilight modulate activity and light sampling behaviour in mice
Source: BMC Biol. 2026 Jan 22;24:40. doi: 10.1186/s12915-026-02517-7 (PMC12911055; doi:10.1186/s12915-026-02517-7)
Supplement: Supplementary file 9 — Additional file 9. Selected SPDs taken from Spitschan et al, 2016. Single daylight measurement and civil twilight measurements. [file 12915_2026_2517_MOESM9_ESM.xlsx]

## Sheet: Raw data
	Daylight		Civil twilight
Date and time	2014-07-19 18:08:00		2014-06-30 20:28:00	2014-06-30 20:35:00	2014-06-30 20:41:00	2014-06-30 20:47:00	2014-06-30 20:53:00	2014-06-30 20:59:00	2014-06-30 21:06:00
Date number	10		1	1	1	1	1	1	1
Solar elevation	24.0662		0.0421419	-1.10451	-2.07497	-3.03496	-3.98411	-4.92202	-6.00306
Lunar elevation	-34.5618		21.071	19.755	18.6261	17.4967	16.3672	15.2378	13.9176
Fraction of moon illuminated	0.417		0.12	0.12	0.12	0.120417	0.121	0.121	0.121
Wavelength (nm)
280	0.0057024		0.000953026	0.00087193	0.000394517	0.00034864	0.000180138	9.57e-05	4.19e-05
281	0.00584615		0.000940576	0.0008062	0.000352747	0.00033822	0.000173141	9.44e-05	4.13e-05
282	0.00547156		0.000897303	0.000718972	0.000378546	0.000334527	0.000168331	9.84e-05	4.18e-05
283	0.00493534		0.000894099	0.000671885	0.000372512	0.000318299	0.000161526	8.76e-05	3.9e-05
284	0.00469713		0.000917586	0.000697117	0.00033668	0.000300813	0.00015373	8.34e-05	3.71e-05
285	0.00469803		0.000802153	0.00066971	0.000305128	0.000280949	0.000151496	8.58e-05	3.66e-05
286	0.00469509		0.000765412	0.000654248	0.000270326	0.000274463	0.000150862	8.77e-05	3.26e-05
287	0.00459339		0.000816816	0.000645743	0.000275526	0.000249044	0.000159246	8.81e-05	3.11e-05
288	0.00452798		0.000805185	0.000636548	0.000271603	0.000269714	0.000156978	9.01e-05	3.1e-05
289	0.0043931		0.000791513	0.000625739	0.000266991	0.000265134	0.000154313	8.85e-05	2.27e-05
290	0.00428914		0.000779358	0.000648821	0.000257276	0.000255487	0.000138092	8.21e-05	2.18e-05
291	0.00446228		0.000752237	0.00059469	0.000253743	0.000241392	0.000136196	8.1e-05	2.15e-05
292	0.00449119		0.000681435	0.000587625	0.000248889	0.000229645	0.000129738	8.18e-05	2.78e-05
293	0.00445523		0.000737349	0.000601344	0.000277512	0.000253596	0.000128699	7.27e-05	3.19e-05
294	0.0043775		0.000706944	0.000604183	0.000273772	0.000218648	0.000125286	7.17e-05	3.14e-05
295	0.00443419		0.000711073	0.000597435	0.000262404	0.000239133	0.000123886	7.06e-05	3.51e-05
296	0.00424721		0.000697703	0.000586201	0.000247068	0.000227831	0.000121557	6.93e-05	3.44e-05
297	0.00419694		0.000646325	0.000566604	0.000265331	0.000226409	0.000117294	6.95e-05	3.39e-05
298	0.00396075		0.000624636	0.000542448	0.000256428	0.000212464	0.000122723	7.11e-05	3.28e-05
299	0.00389391		0.000642262	0.000533294	0.000226516	0.000205967	0.000125371	7.42e-05	3.4e-05
300	0.00396829		0.000663718	0.000530705	0.00023122	0.000212696	0.000135527	7.44e-05	3.2e-05
301	0.00408932		0.00063831	0.00052385	0.000230918	0.000212418	0.00013535	7.46e-05	3.02e-05
302	0.00411472		0.000623992	0.000499662	0.000252763	0.000228017	0.000136455	7.29e-05	2.95e-05
303	0.00412762		0.000611272	0.000489476	0.000260036	0.00021743	0.000129617	7.69e-05	2.89e-05
304	0.00416881		0.000624198	0.000494156	0.000255704	0.000212379	0.000127458	7.03e-05	2.84e-05
305	0.00438221		0.000634475	0.00049372	0.000252502	0.000212498	0.000129801	7.47e-05	3.02e-05
306	0.00483829		0.000633708	0.000495344	0.000237996	0.000233932	0.000139075	7.39e-05	2.99e-05
307	0.00544737		0.00066822	0.000537326	0.000248314	0.000230814	0.000155466	7.36e-05	2.94e-05
308	0.00650644		0.000701804	0.000573787	0.000247419	0.000224373	0.000158552	7.65e-05	3.09e-05
309	0.00748593		0.000722588	0.000592823	0.000242581	0.000219986	0.000165134	8.34e-05	3.17e-05
310	0.00862963		0.000756804	0.000598294	0.000264051	0.000213352	0.000171768	9.04e-05	3.86e-05
311	0.00991304		0.000824068	0.000663107	0.000290159	0.000214357	0.000180207	9.66e-05	4.55e-05
312	0.0107984		0.000864366	0.000744665	0.000299064	0.000220428	0.000189966	0.000109685	4.95e-05
313	0.01186		0.000937091	0.000753466	0.00036587	0.0002481	0.000193396	0.000116357	5.1e-05
314	0.0131185		0.00101521	0.000776303	0.000442851	0.000321859	0.0001993	0.000126671	5.6e-05
315	0.014446		0.00111237	0.000836935	0.000451138	0.000359644	0.000223873	0.000140455	6.15e-05
316	0.0156001		0.00133607	0.000942109	0.000444059	0.000365122	0.00025353	0.000147071	6.32e-05
317	0.0172655		0.00153012	0.00108848	0.000491221	0.000387443	0.000284476	0.000152598	7.2e-05
318	0.0190114		0.00173789	0.00125547	0.000567202	0.000448966	0.000323135	0.000170176	8.14e-05
319	0.0201821		0.00201245	0.00140258	0.000635603	0.000498949	0.000348376	0.000200179	8.92e-05
320	0.0208047		0.00217009	0.00145487	0.000725018	0.000543108	0.000364142	0.000217709	9.67e-05
321	0.0219289		0.00236678	0.00156254	0.000834163	0.000630757	0.000420808	0.000233453	0.000105798
322	0.0243159		0.00279781	0.00182085	0.000974186	0.000762467	0.000502271	0.000261073	0.000123287
323	0.0271637		0.00344644	0.00223326	0.00117291	0.00090478	0.000605966	0.000317306	0.000143008
324	0.0269298		0.00371299	0.00239715	0.00126393	0.000924408	0.000646006	0.000345025	0.000147894
325	0.0273015		0.00397658	0.00254117	0.00139894	0.00102501	0.000677447	0.000366837	0.000159156
326	0.0304937		0.00477386	0.00310848	0.00171861	0.00125441	0.000823741	0.000431317	0.000189608
327	0.0334587		0.00567508	0.00373897	0.00202594	0.0014574	0.000986246	0.000511938	0.000223496
328	0.0339005		0.00606049	0.00406226	0.00216166	0.00155598	0.00106043	0.000556852	0.00024698
329	0.0339563		0.00630578	0.00422448	0.00230864	0.0016711	0.00111165	0.000578924	0.000262162
330	0.0353861		0.00680263	0.00451027	0.00252869	0.00183211	0.00121359	0.000635085	0.00028069
331	0.0371827		0.00739895	0.00498165	0.00279602	0.00202801	0.00135963	0.000707658	0.00031053
332	0.0379459		0.00794595	0.00535816	0.00302839	0.00221336	0.0014784	0.000763008	0.000333293
333	0.0383723		0.00829261	0.00563445	0.00317811	0.00233261	0.00155314	0.00081948	0.000350831
334	0.0387623		0.00853865	0.00582744	0.00326121	0.00238463	0.00160963	0.00086148	0.000368658
335	0.0396413		0.00899362	0.00609704	0.00342481	0.00252892	0.00170765	0.000907354	0.000385969
336	0.0404733		0.00939458	0.00637847	0.00363132	0.00271651	0.00181386	0.000963415	0.000401743
337	0.0413028		0.00974696	0.00656917	0.00383001	0.00285796	0.00192378	0.0010213	0.000420304
338	0.0423651		0.0101007	0.00688487	0.00400776	0.00298945	0.00201688	0.00107886	0.000443649
339	0.0432454		0.0105465	0.00719168	0.00417622	0.00314756	0.00210393	0.0011267	0.00046589
340	0.0425828		0.0105667	0.00717721	0.0042343	0.00319722	0.00211903	0.00113782	0.000473274
341	0.0407842		0.0102104	0.00696982	0.00410409	0.00307046	0.00205197	0.00110858	0.000465139
342	0.040093		0.0100927	0.00688373	0.00406281	0.00304969	0.00205304	0.00109307	0.000461477
343	0.04113		0.010369	0.00714218	0.00419762	0.00317437	0.00212836	0.00113014	0.000477155
344	0.0418423		0.010718	0.00739461	0.00428705	0.00325167	0.00219466	0.00116073	0.000493725
345	0.0416963		0.0108499	0.00749325	0.00430155	0.00326275	0.00223753	0.00118188	0.000502053
346	0.0420367		0.0109321	0.00754913	0.00436018	0.00330732	0.00226308	0.00121801	0.000505844
347	0.0427779		0.0110452	0.00761727	0.00443184	0.00340431	0.00231059	0.00124036	0.00050977
348	0.0428437		0.0110693	0.00763223	0.00448298	0.00343378	0.00233224	0.00124314	0.00051392
349	0.0438257		0.0114197	0.0078131	0.00460903	0.00350273	0.00236496	0.00127743	0.000528338
350	0.0447943		0.0116817	0.00796378	0.00469372	0.00356968	0.00242364	0.00131672	0.000537466
351	0.0429711		0.0112206	0.00764685	0.00453391	0.00343258	0.00236218	0.00126821	0.000518511
352	0.0415978		0.0109693	0.00750345	0.0044252	0.00334983	0.0022989	0.00122786	0.000509881
353	0.041486		0.0110672	0.00761008	0.00446459	0.00339323	0.00230286	0.00124406	0.000515059
354	0.0412563		0.0109666	0.00753928	0.00444259	0.00337551	0.00227694	0.00123883	0.000509592
355	0.0410513		0.0108885	0.00748856	0.00443088	0.00335651	0.00226236	0.0012304	0.000507948
356	0.0408792		0.0108336	0.00747832	0.00441672	0.00336566	0.00226706	0.00122698	0.000506976
357	0.0412954		0.0109683	0.0075347	0.00445737	0.00340465	0.00230884	0.00123811	0.000509333
358	0.0419859		0.0111153	0.00759426	0.00451897	0.00342838	0.00233801	0.00125237	0.000514953
359	0.0420443		0.0110611	0.00761317	0.00454651	0.0034429	0.00233521	0.00124961	0.000515134
360	0.0420964		0.0110503	0.00760949	0.00455022	0.0034429	0.00234388	0.00126142	0.00051429
361	0.0427839		0.0112795	0.00772245	0.00460238	0.00349722	0.00237446	0.00128682	0.000524476
362	0.0437206		0.0115644	0.00792061	0.00469666	0.00359721	0.00241361	0.00130312	0.000535293
363	0.0445252		0.011776	0.00804019	0.00477165	0.00365607	0.0024713	0.00133406	0.000543207
364	0.0454302		0.0120446	0.00822432	0.0048918	0.00372568	0.0025347	0.00136514	0.000555215
365	0.0468038		0.0123855	0.00848226	0.00505631	0.00384235	0.00260511	0.0014045	0.000571682
366	0.048482		0.012849	0.00874895	0.00521272	0.00396151	0.00267443	0.00146716	0.000592764
367	0.0501466		0.0134043	0.00908462	0.00539375	0.00412216	0.00278346	0.00152427	0.000617264
368	0.0503213		0.0134915	0.00916113	0.00545442	0.00418641	0.00283735	0.0015253	0.000622288
369	0.0501328		0.0134451	0.00915895	0.00543354	0.00416463	0.00282167	0.00151687	0.000618847
370	0.0498037		0.0133451	0.00911322	0.00541981	0.00414711	0.00280068	0.00151003	0.000614245
371	0.0476573		0.012799	0.00871784	0.00517847	0.00397037	0.00268025	0.00144642	0.000587137
372	0.0459418		0.0123381	0.00835726	0.00497983	0.00381524	0.00257214	0.00139095	0.000562449
373	0.0461896		0.0124299	0.00841751	0.00501199	0.00383958	0.00258998	0.00140192	0.000565244
374	0.0461896		0.0124299	0.00841751	0.00501199	0.00383958	0.00258998	0.00140713	0.000565244
375	0.0468342		0.0125459	0.008522	0.00508819	0.00388929	0.00262155	0.00141717	0.000571203
376	0.0462197		0.0124469	0.00840941	0.00503688	0.00384252	0.00258661	0.00139612	0.000563122
377	0.0462166		0.0124493	0.00843068	0.00505224	0.00386849	0.00258644	0.00140171	0.000563084
378	0.0464913		0.0125233	0.00848078	0.00508226	0.00389148	0.00260181	0.00141004	0.000566431
379	0.0464044		0.0124999	0.00846493	0.00507276	0.00388421	0.00259695	0.00140741	0.000565372
380	0.0467726		0.0126477	0.00856506	0.00513277	0.00392129	0.00261682	0.00142405	0.000569017
381	0.0475416		0.012825	0.00873329	0.00520003	0.00399153	0.00266495	0.0014438	0.000578704
382	0.0464492		0.0125433	0.00849459	0.00505777	0.00386985	0.00259973	0.0014	0.000563127
383	0.0450967		0.012159	0.00822035	0.00492418	0.00375036	0.00251331	0.00135968	0.00054247
384	0.0458519		0.0123627	0.00835802	0.0050048	0.00381317	0.0025554	0.00138245	0.000551555
385	0.0468772		0.0126391	0.00854492	0.00511672	0.00389844	0.00261254	0.00141336	0.000563888
386	0.047713		0.0128645	0.00869727	0.00520794	0.00396795	0.00265912	0.00143856	0.000573942
387	0.049543		0.0133234	0.00899773	0.00537028	0.00411726	0.00276363	0.00150034	0.000595342
388	0.0503281		0.01362	0.00915245	0.00546858	0.00420515	0.00281067	0.00152812	0.000602879
389	0.0504911		0.0136533	0.00916092	0.00551005	0.00420421	0.00280984	0.00152008	0.000601259
390	0.0509802		0.0137314	0.0092471	0.00553048	0.00423371	0.0028444	0.00152823	0.000605899
391	0.051381		0.0138754	0.0093653	0.00556762	0.0042688	0.00287662	0.00153764	0.000611589
392	0.0513251		0.0139424	0.00941002	0.0055908	0.00426575	0.00288307	0.0015439	0.000614111
393	0.0509075		0.0138285	0.00933602	0.00555044	0.00422573	0.0028501	0.00153121	0.000608934
394	0.0508059		0.0136569	0.00919771	0.00546632	0.00417832	0.00281316	0.0015093	0.000601187
395	0.0522516		0.0139199	0.00936724	0.00556074	0.0042648	0.00286638	0.00153878	0.000611829
396	0.0553213		0.0147111	0.00987813	0.0058876	0.00452224	0.00302651	0.00163155	0.000646789
397	0.0581917		0.0154522	0.0103932	0.00617731	0.00475472	0.00316878	0.00171894	0.000675228
398	0.0621345		0.0164389	0.011067	0.00655219	0.00504271	0.00335935	0.0018261	0.000715863
399	0.0670597		0.0177977	0.0119323	0.00712184	0.00544532	0.003645	0.0019753	0.000776102
400	0.071015		0.0189943	0.0127087	0.00758124	0.00578939	0.00388194	0.00211065	0.000823593
401	0.0748586		0.0200565	0.0133913	0.00798723	0.00609114	0.00409532	0.00222916	0.000865007
402	0.0771275		0.0207516	0.013883	0.00830651	0.00630778	0.00423587	0.00229489	0.000894405
403	0.0792075		0.0214879	0.014358	0.00857603	0.00652783	0.00437202	0.00236156	0.000925259
404	0.0808354		0.0219701	0.0146489	0.00875302	0.00667315	0.00448029	0.00242003	0.000946393
405	0.0813173		0.0221043	0.0147501	0.00882886	0.0067278	0.00451104	0.0024394	0.000949436
406	0.0825676		0.0224763	0.0150291	0.0089772	0.00684739	0.00458225	0.00247562	0.000963383
407	0.0831491		0.0226847	0.0152132	0.00904426	0.00690625	0.00462082	0.0025034	0.000972119
408	0.0836015		0.0228892	0.0153142	0.00914379	0.00695832	0.00465512	0.00253521	0.000978181
409	0.0849583		0.0232241	0.0154934	0.00929122	0.00705285	0.00472872	0.00256806	0.000993439
410	0.0858218		0.0233486	0.0155468	0.00931033	0.00710769	0.00476008	0.0025667	0.000996565
411	0.0866906		0.0235692	0.0156681	0.00938947	0.00715921	0.00479811	0.00258935	0.0010026
412	0.0874501		0.0238034	0.0158518	0.00948505	0.00719955	0.00483786	0.0026169	0.00101446
413	0.0874089		0.0238279	0.0159097	0.00954087	0.00721546	0.00484396	0.00262056	0.00101686
414	0.0868001		0.0238014	0.0158673	0.00954814	0.00720711	0.00482712	0.00261849	0.00101116
415	0.0871191		0.023936	0.0159392	0.00956047	0.00726922	0.00484476	0.00262993	0.00101043
416	0.0878846		0.0240648	0.0160654	0.00959576	0.00732549	0.00488199	0.00263939	0.00101219
417	0.0880052		0.0241248	0.016106	0.00960155	0.00732223	0.00489615	0.00263912	0.00101606
418	0.0882137		0.0241964	0.0161442	0.00962972	0.00733958	0.00490775	0.00264537	0.00101847
419	0.0890456		0.0244246	0.0162964	0.00972054	0.0074088	0.00495403	0.00267032	0.00102807
420	0.0874333		0.0239824	0.0160014	0.00954453	0.00727422	0.00486434	0.00262197	0.00100468
421	0.0866191		0.0237683	0.0158674	0.00948049	0.00722166	0.0048148	0.0025974	0.000996718
422	0.0863763		0.0237361	0.0158329	0.00947925	0.00720611	0.00480066	0.00259074	0.000993053
423	0.0871935		0.0240011	0.0160128	0.00957727	0.00728902	0.00484843	0.00261544	0.00100333
424	0.0867045		0.024008	0.0159984	0.00957004	0.00729029	0.0048411	0.00260485	0.00100289
425	0.0852286		0.0237042	0.0157956	0.00946052	0.00720792	0.00476889	0.00256589	0.000984655
426	0.0841219		0.0233295	0.015579	0.0092741	0.00707577	0.00469115	0.0025232	0.00096847
427	0.083313		0.0230199	0.0153973	0.00917072	0.00696033	0.00463211	0.00248988	0.000955666
428	0.0835805		0.0229109	0.0153715	0.00919445	0.00698267	0.00461524	0.0024882	0.000948833
429	0.0832416		0.0228203	0.0152996	0.00915807	0.00693962	0.00459698	0.00247111	0.000945079
430	0.0826225		0.0226506	0.0151858	0.00908996	0.00688801	0.00456279	0.00245273	0.00093805
431	0.0821999		0.0225347	0.0151082	0.00904347	0.00685278	0.00453945	0.00244018	0.000933252
432	0.0831776		0.0227783	0.0151977	0.0090937	0.00692301	0.0045871	0.00245687	0.000940529
433	0.0841087		0.0231974	0.0154473	0.00923343	0.00700303	0.00466336	0.00249912	0.000956774
434	0.0851471		0.0234656	0.0156883	0.00934163	0.0071075	0.0047118	0.00252964	0.000963483
435	0.0868573		0.0239501	0.0159772	0.00950595	0.00726663	0.00479329	0.00257317	0.000974311
436	0.0885057		0.0244242	0.0163108	0.00971467	0.00740982	0.00488169	0.00262549	0.000993986
437	0.0901237		0.0248543	0.0166625	0.00991871	0.00755604	0.00497457	0.00268188	0.00101321
438	0.0921774		0.0253975	0.0169915	0.01014	0.00769163	0.00509164	0.00274282	0.00103102
439	0.093659		0.0258123	0.0172121	0.0103021	0.00779945	0.00517486	0.00278308	0.00104538
440	0.0950201		0.0262742	0.0174762	0.0104469	0.00794518	0.00526054	0.00282668	0.00106276
441	0.0962091		0.0266523	0.0177901	0.0106204	0.00807731	0.00533233	0.00285814	0.00107616
442	0.0965527		0.0266995	0.0178827	0.010686	0.00810134	0.00534517	0.00286131	0.00107349
443	0.0971358		0.0268269	0.0179081	0.0107484	0.00813885	0.00536149	0.00287716	0.00107523
444	0.0985155		0.0272145	0.0181413	0.0109126	0.00825095	0.00542376	0.00291169	0.00108811
445	0.10034		0.0277423	0.0185213	0.0111186	0.00840802	0.0055409	0.00296372	0.0011079
446	0.102113		0.0282908	0.0188642	0.0113201	0.00856746	0.00564293	0.00301585	0.00112855
447	0.103595		0.0286609	0.0191113	0.011448	0.00866677	0.00569164	0.00304361	0.00113758
448	0.104718		0.0289747	0.0193478	0.0115857	0.00877386	0.00575033	0.00307096	0.00114699
449	0.104528		0.0290379	0.0193611	0.0116145	0.00880546	0.00575789	0.00307541	0.00114513
450	0.104618		0.0290719	0.019413	0.0116471	0.00882645	0.0057761	0.00307809	0.00114357
451	0.105287		0.0292679	0.0195817	0.0117509	0.00888563	0.00582659	0.00309425	0.00115218
452	0.105214		0.0293812	0.0196528	0.011785	0.00890076	0.00582877	0.00309747	0.00115256
453	0.105918		0.0296105	0.0198112	0.011882	0.00896902	0.00586804	0.00311533	0.00115758
454	0.106624		0.029774	0.0199152	0.0119402	0.00902695	0.00589014	0.00312707	0.00116057
455	0.107273		0.02996	0.01999	0.0119919	0.00908096	0.00592468	0.00313706	0.00116427
456	0.108014		0.0301392	0.0200849	0.0120641	0.00915128	0.00595942	0.00314952	0.0011689
457	0.107283		0.0299294	0.0200067	0.012024	0.00911273	0.00592166	0.00312399	0.00115942
458	0.106946		0.0297248	0.0199212	0.011974	0.009057	0.00587222	0.00309791	0.00114974
459	0.107589		0.02983	0.0199748	0.0119691	0.00904164	0.00586226	0.00309266	0.0011478
460	0.108118		0.0299598	0.0200368	0.0119938	0.00906038	0.00586619	0.0030835	0.00113815
461	0.10863		0.030042	0.020039	0.0120108	0.00907043	0.00587725	0.00308457	0.00113505
462	0.108818		0.0299903	0.0200939	0.0120311	0.0090444	0.00588919	0.00308501	0.00113828
463	0.108158		0.0297521	0.0200283	0.0119806	0.00898493	0.00584601	0.0030545	0.00112434
464	0.107579		0.029627	0.0199051	0.0119267	0.00899452	0.00581647	0.00303679	0.00111186
465	0.107636		0.029682	0.0199552	0.0119539	0.00904309	0.00583207	0.00304538	0.00111352
466	0.107263		0.0295474	0.0199342	0.0119323	0.00899638	0.00581438	0.00303501	0.00111214
467	0.106103		0.0292741	0.0197475	0.0118179	0.00890357	0.00575354	0.00300026	0.00110028
468	0.105952		0.0292453	0.0197147	0.0118068	0.00891835	0.00574247	0.00299755	0.00109876
469	0.106305		0.0292896	0.0198209	0.0118799	0.00898185	0.00578458	0.00301701	0.00110156
470	0.106099		0.0292924	0.0198275	0.0119049	0.00898308	0.00578379	0.00301239	0.0010984
471	0.106174		0.0293695	0.0197447	0.0118321	0.00896002	0.00578618	0.00299613	0.00109655
472	0.105983		0.0292934	0.0196625	0.011781	0.00893935	0.00576816	0.00297947	0.00108941
473	0.105849		0.0291633	0.0196368	0.0117769	0.00891108	0.0057285	0.00295859	0.00108211
474	0.106053		0.0290741	0.0196253	0.0117064	0.00886644	0.00569262	0.00293046	0.00107373
475	0.106206		0.0289547	0.0195875	0.0116428	0.00883184	0.00565566	0.00290258	0.00106375
476	0.107044		0.029038	0.0195787	0.0116518	0.00886151	0.00565694	0.00290103	0.00105917
477	0.107466		0.0290841	0.0196131	0.0116465	0.00886886	0.00564968	0.00289574	0.00105334
478	0.107308		0.0290751	0.0196444	0.0116263	0.0088223	0.00561331	0.00286769	0.00104231
479	0.107284		0.0290728	0.0195752	0.01162	0.00879876	0.00556927	0.00283804	0.00102999
480	0.107364		0.0290273	0.0195347	0.011614	0.00878338	0.00553097	0.0028153	0.00101936
481	0.106809		0.0289768	0.0194733	0.0115912	0.00873747	0.00549327	0.00278893	0.00100551
482	0.10521		0.0287153	0.0192563	0.0114661	0.00864568	0.00542995	0.00275515	0.00099104
483	0.103906		0.0283846	0.0190757	0.0113252	0.00856755	0.00537459	0.00272047	0.000979126
484	0.102576		0.0280327	0.0188157	0.011176	0.00849099	0.00531165	0.00267295	0.000962316
485	0.101046		0.0276095	0.0185217	0.0110142	0.00835404	0.00522702	0.00262536	0.000943549
486	0.100443		0.0274344	0.0184318	0.0109901	0.0082827	0.00518963	0.00260623	0.000935337
487	0.100317		0.0274126	0.0184274	0.0109847	0.00827793	0.00518393	0.00259806	0.000932802
488	0.0996988		0.0272861	0.0183722	0.0109269	0.00825434	0.00515256	0.00258126	0.000926902
489	0.099146		0.0271821	0.01828	0.010913	0.00822798	0.00512563	0.00256654	0.000920249
490	0.0992684		0.0271907	0.0182724	0.0109243	0.00823187	0.00512857	0.00255767	0.000915337
491	0.0999677		0.0273854	0.0184103	0.0110024	0.00830333	0.00516051	0.00257022	0.000915333
492	0.100973		0.0275959	0.018595	0.0111081	0.00836034	0.00520637	0.0025907	0.000920433
493	0.101835		0.0277981	0.0187478	0.01119	0.00838674	0.00524432	0.00259929	0.000919749
494	0.10198		0.027936	0.0187967	0.0112359	0.00842261	0.00524644	0.00258479	0.000910918
495	0.101888		0.0278921	0.0188013	0.0112102	0.00843165	0.00522235	0.00257292	0.000906735
496	0.101499		0.027718	0.018684	0.0111403	0.00837904	0.00518976	0.00255686	0.000901077
497	0.100525		0.0274521	0.0185047	0.0110334	0.00829866	0.00513997	0.00253233	0.000892432
498	0.100029		0.0273167	0.0184135	0.010979	0.00825773	0.00509176	0.0024929	0.000878579
499	0.0993599		0.0270604	0.0182612	0.0108587	0.00814596	0.00501488	0.00244471	0.00085917
500	0.0987618		0.0266823	0.0180282	0.0107101	0.00801189	0.00493122	0.00239114	0.000839034
501	0.0983642		0.0263968	0.0177914	0.0105477	0.00790028	0.00483721	0.00233234	0.0008177
502	0.0975188		0.0260152	0.0174822	0.0103423	0.007759	0.00474755	0.00228061	0.000798216
503	0.0966994		0.0256825	0.0172479	0.0102049	0.00766057	0.00466666	0.00223468	0.000779118
504	0.0963846		0.0255989	0.0171917	0.0101639	0.00760863	0.00460762	0.00219394	0.000760393
505	0.0961071		0.0254016	0.0170593	0.0100856	0.00755001	0.00457212	0.00216533	0.000747993
506	0.0959766		0.0252907	0.0169964	0.0100199	0.00750081	0.00454233	0.00215122	0.000743118
507	0.0959391		0.0251631	0.0169106	0.00996936	0.00746297	0.00451941	0.00214037	0.000739369
508	0.0962582		0.025249	0.0169445	0.00998268	0.00746767	0.0045063	0.00212973	0.000735693
509	0.096764		0.0253939	0.0170192	0.010062	0.00751821	0.00452329	0.00213053	0.000732377
510	0.0965098		0.0253825	0.0170529	0.0100818	0.00752214	0.00452706	0.00212226	0.000727204
511	0.0958163		0.0252001	0.0169304	0.0100093	0.00746809	0.00449454	0.00210701	0.000721979
512	0.0953342		0.0250733	0.0168452	0.00995898	0.00743052	0.00447192	0.00209641	0.000718347
513	0.0944915		0.0248516	0.0166963	0.00987094	0.00736483	0.00443239	0.00207788	0.000711997
514	0.0935696		0.0246831	0.0166019	0.00981494	0.00732671	0.00439076	0.00204573	0.000699653
515	0.0927866		0.0244521	0.0164267	0.00973269	0.00725698	0.00433016	0.00201592	0.000686107
516	0.0920375		0.0241414	0.0162465	0.00960559	0.00716176	0.00427379	0.00197972	0.000673557
517	0.0918777		0.0239933	0.0161697	0.00954052	0.00711716	0.00423571	0.00194565	0.00066416
518	0.0914208		0.023874	0.016052	0.00948402	0.00706636	0.00419833	0.00192517	0.000655008
519	0.0911277		0.0237974	0.0160005	0.00945361	0.0070437	0.00417481	0.00190643	0.000647977
520	0.091289		0.0237731	0.0159697	0.00942715	0.00703068	0.00415285	0.00188901	0.000639694
521	0.0918473		0.0237252	0.0159289	0.00938942	0.0070095	0.00413369	0.00187642	0.000631044
522	0.092307		0.0236637	0.0158887	0.0093514	0.00698467	0.00411223	0.001863	0.000626041
523	0.0926873		0.0236234	0.0158597	0.00933011	0.00697063	0.00408385	0.00184751	0.00061991
524	0.0931612		0.0236651	0.0158877	0.0093398	0.0069603	0.0040618	0.00182563	0.000609318
525	0.0935422		0.0236209	0.0158451	0.00930136	0.00692655	0.0040288	0.00180278	0.000597614
526	0.093615		0.023576	0.0157698	0.00926191	0.00688222	0.00398561	0.00177703	0.000587806
527	0.0938592		0.0235066	0.0157211	0.00921729	0.00682781	0.00394569	0.00174893	0.000577693
528	0.0941106		0.0234129	0.0156627	0.00914498	0.00676955	0.00390105	0.00172451	0.000565986
529	0.0944927		0.0232571	0.0155289	0.00907039	0.00669682	0.00384434	0.00169237	0.000553172
530	0.0945786		0.0230865	0.0153598	0.0089851	0.00662501	0.00379136	0.00165763	0.000541218
531	0.0947646		0.0230111	0.0152886	0.00891826	0.00658245	0.00375398	0.00164273	0.000531547
532	0.09509		0.0230282	0.0153221	0.00892366	0.00658689	0.00374781	0.0016329	0.000526864
533	0.0950945		0.0230493	0.0153336	0.00893021	0.0065914	0.00374364	0.00161925	0.000522608
534	0.095098		0.0230339	0.0153259	0.00892579	0.00657652	0.00373477	0.00161293	0.000519385
535	0.0950525		0.0229549	0.0152826	0.00888554	0.00656465	0.00372301	0.00159978	0.000513956
536	0.0945696		0.0227835	0.0151691	0.00880987	0.00653865	0.00369107	0.00158289	0.000505955
537	0.0942039		0.0226586	0.015075	0.00876406	0.00649543	0.0036649	0.00156873	0.000500897
538	0.0937943		0.0225665	0.0150369	0.0087255	0.006467	0.00363852	0.00155014	0.000495907
539	0.0932771		0.0223685	0.0149627	0.00867188	0.00643524	0.00361968	0.00153291	0.000489557
540	0.0930021		0.0221917	0.0148512	0.00859894	0.00639463	0.00359801	0.00151723	0.000482949
541	0.092701		0.0221034	0.0147391	0.00853178	0.00634162	0.00356112	0.00149707	0.000475693
542	0.0921952		0.0219627	0.0146384	0.00847827	0.00626241	0.0035263	0.00147621	0.000467764
543	0.0918748		0.0217781	0.0145421	0.00840505	0.00620282	0.00349145	0.00145263	0.000461547
544	0.0919056		0.0216439	0.014455	0.00833649	0.0061692	0.00346253	0.00143689	0.000454658
545	0.0919953		0.0215637	0.0144107	0.00829459	0.00612949	0.00343534	0.00142341	0.000446126
546	0.0920513		0.0215089	0.0143618	0.0082559	0.0060931	0.00341121	0.00140482	0.00044055
547	0.0921254		0.0214967	0.0143206	0.00823098	0.00608291	0.00339791	0.00139335	0.000435979
548	0.0921723		0.0214845	0.0142976	0.00822032	0.00608061	0.00339136	0.00138521	0.000431752
549	0.0922369		0.02144	0.0143002	0.00818597	0.00606575	0.00337325	0.0013743	0.000429426
550	0.0923876		0.021381	0.0142959	0.00816236	0.00605369	0.00335395	0.00136182	0.000425558
551	0.0923653		0.0213549	0.0142538	0.00816075	0.00604617	0.00333989	0.00134948	0.000418994
552	0.0922736		0.0213104	0.0142209	0.00814782	0.00602816	0.0033249	0.00133806	0.000412459
553	0.0920161		0.0212285	0.0141891	0.00810224	0.00599442	0.00330225	0.00132512	0.000408467
554	0.0917393		0.0211073	0.0141306	0.00803664	0.00595665	0.00327288	0.0013108	0.00040596
555	0.0915215		0.0209183	0.0139791	0.0079608	0.0059015	0.00324025	0.00128684	0.000399017
556	0.090878		0.0207474	0.0138485	0.00786965	0.00582371	0.00319809	0.00126196	0.000390584
557	0.0901817		0.0205159	0.0137019	0.00779049	0.00574951	0.00314468	0.00124099	0.000382973
558	0.0898894		0.0202682	0.0135402	0.00770643	0.00569013	0.00310165	0.0012162	0.00037377
559	0.0896306		0.0200872	0.013415	0.00760984	0.00560626	0.0030543	0.00119349	0.000363871
560	0.0888902		0.0198451	0.0132066	0.00751303	0.00551886	0.00298797	0.00116985	0.000354759
561	0.0882237		0.019566	0.0130157	0.00737236	0.00543668	0.00293773	0.00113883	0.000345261
562	0.0876752		0.0192557	0.0128127	0.00724348	0.00532033	0.00287799	0.00110641	0.000332596
563	0.0876081		0.0190737	0.0126791	0.00718473	0.00525407	0.00282559	0.00108665	0.000326692
564	0.0872572		0.0188766	0.0125549	0.00707894	0.00516365	0.00278581	0.00106608	0.000322322
565	0.0865366		0.0185836	0.0123461	0.00695194	0.00505668	0.00273545	0.00104097	0.000312986
566	0.0859672		0.0183267	0.0121561	0.00682668	0.00498476	0.00268622	0.00101685	0.000304487
567	0.0851066		0.0180196	0.0119312	0.00669798	0.00488159	0.00263159	0.000994876	0.000297552
568	0.0842782		0.0177094	0.0116885	0.00657827	0.00478255	0.00256862	0.000972322	0.000290717
569	0.0836912		0.0174488	0.01146	0.00644323	0.00469679	0.00252562	0.000950745	0.000284212
570	0.0830932		0.0172482	0.0113337	0.00633087	0.00460788	0.00249404	0.000931703	0.00027933
571	0.0825194		0.0170486	0.0111986	0.00623719	0.00454152	0.00245132	0.000914075	0.000274052
572	0.0822685		0.0168289	0.0109878	0.00614183	0.00445894	0.00241222	0.000901143	0.000267997
573	0.0818694		0.0166516	0.0108628	0.00604666	0.00438001	0.00237947	0.000890826	0.000263665
574	0.081415		0.016507	0.0107789	0.00596462	0.00433791	0.00235849	0.000878661	0.000261039
575	0.0811797		0.0164384	0.0107292	0.00593177	0.00430836	0.00235254	0.000868218	0.000259359
576	0.0812185		0.0164337	0.0107366	0.00594059	0.00432037	0.00235746	0.000868371	0.000258357
577	0.0814256		0.0165279	0.0107981	0.00597463	0.00434513	0.00237096	0.000873346	0.000257793
578	0.0816288		0.0165851	0.0108393	0.00599746	0.00436173	0.00238002	0.000876683	0.00025804
579	0.0820194		0.0166798	0.0109012	0.00603168	0.00438662	0.0023936	0.000881686	0.000259512
580	0.0820793		0.0167887	0.0110342	0.00610039	0.00446127	0.00242251	0.000888152	0.000261206
581	0.08217		0.0169754	0.0111673	0.00621373	0.0045388	0.00246212	0.000897174	0.000263031
582	0.0825964		0.0170819	0.0112373	0.00626273	0.00458935	0.00247853	0.000902802	0.000264681
583	0.0827553		0.0171572	0.0112869	0.00629035	0.00460959	0.00248946	0.000906784	0.000265284
584	0.082265		0.0172247	0.0113313	0.0063151	0.00462772	0.00249926	0.000910351	0.000266327
585	0.0809561		0.0171861	0.0113526	0.00633945	0.00464556	0.0025089	0.000907143	0.000265735
586	0.0793606		0.0169566	0.0112306	0.0062692	0.00463232	0.00248711	0.00090076	0.000261944
587	0.0779288		0.0166779	0.0110135	0.00616209	0.0045552	0.00246026	0.000888471	0.000257879
588	0.0767708		0.0164511	0.0108704	0.00608322	0.00450025	0.00243981	0.000878072	0.000256382
589	0.0754804		0.0160828	0.0106565	0.00593151	0.00440732	0.00238932	0.000856395	0.000251385
590	0.0741295		0.0157382	0.0104017	0.00578425	0.00429599	0.00234759	0.000834772	0.000246302
591	0.0726703		0.0154281	0.0101564	0.00568485	0.00421616	0.00230664	0.000820881	0.000240417
592	0.0716794		0.0151454	0.00995322	0.00557163	0.00413374	0.002266	0.000805876	0.000234276
593	0.0712613		0.0148785	0.00980551	0.00544008	0.00404449	0.00222733	0.000791982	0.000229365
594	0.0717384		0.0148757	0.00980839	0.00541639	0.00403791	0.00222015	0.000782789	0.000227532
595	0.072535		0.0150322	0.00988746	0.00546988	0.00407639	0.00222933	0.000779021	0.000226791
596	0.0732025		0.0151559	0.00997846	0.00551042	0.0041096	0.00222772	0.000778254	0.000224481
597	0.0741148		0.0152658	0.0100544	0.0055379	0.00413074	0.00222277	0.000773559	0.000221408
598	0.0749225		0.0153582	0.0101153	0.00557143	0.00415111	0.00221434	0.000764018	0.000218357
599	0.0755011		0.015406	0.0101684	0.00558877	0.00416403	0.00220623	0.000758655	0.000215733
600	0.0762935		0.0154855	0.0102371	0.00562617	0.00417782	0.0022065	0.000755714	0.000214891
601	0.0771593		0.0156235	0.010323	0.0056668	0.00420799	0.00221288	0.000753612	0.000213715
602	0.0777717		0.0157659	0.0104047	0.00573371	0.0042464	0.00222287	0.000756176	0.000212538
603	0.0782868		0.0158704	0.0104752	0.00578159	0.00429472	0.00223277	0.00075613	0.000212857
604	0.0787447		0.0159632	0.0105674	0.00582122	0.00434387	0.00223923	0.000756961	0.000213431
605	0.0793259		0.016081	0.0106433	0.00586418	0.00438243	0.00225086	0.000762207	0.000215006
606	0.0795389		0.0161921	0.0107385	0.00591097	0.00442063	0.00226882	0.000768289	0.000215954
607	0.0795205		0.0162648	0.0108157	0.00595345	0.0044524	0.00228512	0.000774002	0.000216401
608	0.0794914		0.0163508	0.0108711	0.00599246	0.00448983	0.00230357	0.000780251	0.00021771
609	0.0793728		0.0164318	0.0109362	0.00602444	0.00452183	0.00231655	0.000785811	0.000219262
610	0.0790039		0.0164707	0.0109857	0.0060439	0.00455322	0.00233179	0.000791118	0.000221855
611	0.0785891		0.0164576	0.0110082	0.00607048	0.00458772	0.00235118	0.000797745	0.000224726
612	0.0783337		0.0164605	0.0110209	0.00610842	0.00461871	0.00236856	0.00080364	0.000226465
613	0.0779215		0.0164886	0.0110443	0.00613583	0.00465643	0.00238647	0.000811505	0.000228178
614	0.0775522		0.0165224	0.0110853	0.00615353	0.00469167	0.00240454	0.0008189	0.000230473
615	0.0771568		0.0165786	0.0111364	0.00616078	0.00471679	0.00242111	0.000825677	0.000232665
616	0.0767747		0.0166248	0.0111749	0.00616492	0.00473546	0.00242997	0.000831881	0.000234192
617	0.0769069		0.0166662	0.0112052	0.00618437	0.00474078	0.00244415	0.000838311	0.000235516
618	0.0769539		0.0167685	0.0112669	0.00622431	0.00477751	0.00246908	0.000849975	0.000238083
619	0.0769546		0.0168201	0.0113133	0.00626104	0.00480716	0.00249379	0.000856421	0.000240436
620	0.0768552		0.0167652	0.0113245	0.00628627	0.00481252	0.00250504	0.000860287	0.000242502
621	0.0768163		0.0167943	0.0113624	0.00631931	0.00484081	0.00252039	0.000865557	0.000243987
622	0.0767528		0.0168167	0.0113405	0.00634414	0.00485385	0.0025292	0.000869782	0.000245336
623	0.0761428		0.0167639	0.0113	0.00629087	0.00484908	0.00253645	0.00087059	0.000246127
624	0.0755344		0.0166536	0.0112407	0.00619858	0.00480492	0.00251749	0.000869339	0.000246537
625	0.0747411		0.0164723	0.0111155	0.00615841	0.00474029	0.00249617	0.0008692	0.000244632
626	0.0737276		0.0162331	0.0109421	0.00607693	0.00467859	0.00247763	0.000865592	0.000244493
627	0.0730574		0.0160066	0.0107965	0.00595982	0.00459373	0.00246168	0.000859658	0.00024349
628	0.0724517		0.0158906	0.0107232	0.00592104	0.0045499	0.00245314	0.000856622	0.000242536
629	0.0721109		0.0157983	0.0106912	0.00591885	0.00455132	0.00245612	0.000857749	0.000243894
630	0.0719829		0.0157649	0.0107238	0.00592554	0.00458112	0.0024722	0.000863365	0.000245295
631	0.0718971		0.0159034	0.0108181	0.00597761	0.00462138	0.00249392	0.000870953	0.000247451
632	0.0718862		0.0160214	0.0108983	0.00602196	0.00465567	0.00251243	0.000877414	0.000249486
633	0.0721373		0.0161149	0.010962	0.00605712	0.0046888	0.00253448	0.000885802	0.000251836
634	0.0725336		0.0163131	0.0111096	0.00614337	0.00477884	0.00257319	0.000901359	0.000255504
635	0.0729656		0.0165713	0.0113142	0.00628856	0.00488986	0.00263552	0.000917394	0.000260284
636	0.0734734		0.016817	0.0115019	0.00640622	0.00500779	0.00269531	0.000932304	0.00026439
637	0.0737279		0.0170462	0.0116781	0.0065032	0.0051225	0.00274488	0.000946681	0.000269209
638	0.0740674		0.0172553	0.0118534	0.00663664	0.00524933	0.0027952	0.000961306	0.000275186
639	0.0744831		0.0173889	0.011969	0.00671513	0.00532991	0.00282321	0.00097415	0.000278451
640	0.0746185		0.017563	0.0120889	0.00678236	0.00538327	0.00285148	0.000983903	0.000281239
641	0.0745573		0.0177606	0.0122302	0.00686165	0.0054462	0.00288482	0.000995406	0.000284527
642	0.0743349		0.0178722	0.0123512	0.00692957	0.00550011	0.00291337	0.00100526	0.000287344
643	0.0737764		0.0178526	0.0123923	0.00693718	0.00552303	0.00292447	0.00101458	0.000288043
644	0.0728568		0.0177011	0.0122793	0.00688403	0.00550562	0.002921	0.00101656	0.000285602
645	0.0718562		0.0174509	0.0121154	0.00680751	0.00546255	0.00290549	0.0010145	0.000284014
646	0.0710344		0.0172842	0.0119887	0.00675045	0.00540172	0.00289946	0.00100937	0.00028451
647	0.070193		0.0171103	0.0119087	0.0067116	0.00536439	0.00291093	0.00100962	0.000285408
648	0.0693886		0.0169721	0.0118647	0.00667125	0.00533121	0.00291052	0.00100845	0.000285799
649	0.0688927		0.0168905	0.0117981	0.00663434	0.00529985	0.00290231	0.00100635	0.00028656
650	0.0684042		0.0168388	0.0117357	0.00661505	0.00529942	0.00290035	0.00101066	0.000288
651	0.0679786		0.0167977	0.0117142	0.00658253	0.00530754	0.00291103	0.0010115	0.00028886
652	0.0676413		0.0167349	0.0116733	0.0065538	0.00530546	0.0029149	0.00100928	0.00029018
653	0.0671219		0.016692	0.0116592	0.00657938	0.00532594	0.00291351	0.00100739	0.000290443
654	0.0667848		0.0166555	0.0117032	0.00660021	0.00536032	0.00291708	0.00101076	0.000290039
655	0.0670125		0.0167538	0.0118	0.00665917	0.00540821	0.00293969	0.00101709	0.000291931
656	0.0671646		0.0169064	0.0119028	0.00671332	0.00545748	0.00296648	0.00102636	0.000294591
657	0.0674867		0.0170488	0.012003	0.00676985	0.0055095	0.00299146	0.001035	0.000297173
658	0.0683058		0.0172684	0.0121556	0.00685592	0.00558547	0.00302949	0.00104886	0.000300952
659	0.0690138		0.0174473	0.0122898	0.00695136	0.00567183	0.00306199	0.00106254	0.000304071
660	0.0698084		0.017684	0.0124579	0.0070512	0.00577022	0.00310863	0.00107977	0.000309484
661	0.0705369		0.0180344	0.012738	0.00718434	0.00588048	0.00316163	0.0010976	0.000314277
662	0.0708336		0.0184157	0.0130525	0.00735455	0.00602242	0.00321009	0.00111408	0.000318014
663	0.0713645		0.0186697	0.0132835	0.00748363	0.00617163	0.00326388	0.00113131	0.000322626
664	0.0721359		0.0188715	0.0134271	0.00756452	0.00627344	0.00329916	0.00114354	0.000326114
665	0.0729084		0.0190736	0.0135709	0.00764553	0.00634063	0.00333449	0.00115578	0.000329606
666	0.0736656		0.0193319	0.0137547	0.00774907	0.00642649	0.00337965	0.00117143	0.00033407
667	0.0738125		0.0194103	0.0138397	0.00781677	0.00649758	0.00340998	0.00117783	0.000336926
668	0.0735118		0.0194855	0.0138797	0.00787172	0.0065566	0.00342687	0.0011836	0.000339697
669	0.0735543		0.0195458	0.0139192	0.00790416	0.00658489	0.00343938	0.00119332	0.000343061
670	0.0738893		0.0196134	0.0139512	0.00795721	0.0066009	0.0034657	0.00120399	0.000346447
671	0.073893		0.0196404	0.0139856	0.00798023	0.00661054	0.00348018	0.00121295	0.000347769
672	0.0734541		0.0195955	0.0140194	0.00794233	0.00661534	0.0034692	0.00120994	0.000346501
673	0.0729549		0.0195794	0.0140713	0.00793305	0.00664341	0.00347058	0.00120574	0.00034678
674	0.0726285		0.0195137	0.0140313	0.007932	0.00663588	0.00349342	0.00121202	0.000349253
675	0.0723291		0.0195172	0.0140199	0.00792072	0.00664639	0.00350257	0.00121708	0.000350371
676	0.0722179		0.0196284	0.0141431	0.00795392	0.00668948	0.0035086	0.00121379	0.000349015
677	0.0725252		0.0197362	0.0142293	0.00802451	0.00675143	0.00353364	0.00122025	0.000350155
678	0.0724945		0.0197235	0.0142321	0.00802551	0.00677632	0.00354109	0.00123106	0.000353082
679	0.0722931		0.0196551	0.0141805	0.00800885	0.00677462	0.00354405	0.00123878	0.000355696
680	0.0721356		0.0196375	0.0141325	0.00801856	0.00677323	0.00354517	0.00123838	0.000358121
681	0.0719257		0.0195466	0.0141725	0.00803216	0.00675812	0.00353966	0.00123219	0.000360727
682	0.0718319		0.0195387	0.0141624	0.00803093	0.0067558	0.00355317	0.00123591	0.000361674
683	0.0706148		0.0193649	0.0139621	0.00789022	0.00665538	0.003516	0.00122634	0.000357143
684	0.0685882		0.0187001	0.0135386	0.00759758	0.00641795	0.00340013	0.00119082	0.00034804
685	0.0664727		0.0179157	0.0129571	0.00728247	0.00614871	0.00327992	0.00115342	0.000335262
686	0.0643431		0.0171499	0.0123125	0.00694572	0.00586583	0.00314866	0.00111062	0.000322912
687	0.0622901		0.0163772	0.0117109	0.0065729	0.0055415	0.00299882	0.0010626	0.000310881
688	0.0602846		0.0157843	0.0112694	0.00627253	0.0052683	0.00289021	0.00102592	0.00030175
689	0.05889		0.0152963	0.0109451	0.00604262	0.00503261	0.00283095	0.000998542	0.000298971
690	0.0576955		0.0148107	0.010605	0.00585421	0.00483932	0.00278116	0.000984359	0.000293303
691	0.0567748		0.0147008	0.0104967	0.00588138	0.00487029	0.00278328	0.000994347	0.000294573
692	0.0569047		0.0148589	0.0106096	0.00594461	0.00492265	0.0028132	0.00100504	0.000292414
693	0.0574186		0.0150201	0.0107246	0.00600909	0.00497605	0.00284372	0.00101594	0.000295586
694	0.0578428		0.0151615	0.0108256	0.00606567	0.0050229	0.00287049	0.00102611	0.000298369
695	0.0580738		0.0153043	0.0109889	0.00620243	0.00517765	0.00294554	0.00103846	0.000300704
696	0.0584624		0.0154862	0.0111374	0.00628176	0.00529939	0.00301945	0.001053	0.000304145
697	0.0590008		0.0156906	0.0113365	0.00636468	0.00539093	0.0030593	0.0010669	0.000308159
698	0.0588896		0.0158352	0.0114409	0.00643585	0.00544278	0.00308748	0.00107672	0.00031174
699	0.059246		0.0160014	0.0115942	0.0065221	0.00551572	0.00312885	0.00108581	0.000314975
700	0.0597537		0.0161461	0.011684	0.00659007	0.00558184	0.00316212	0.00109389	0.000318264
701	0.0601187		0.0162318	0.0117487	0.00663041	0.00560246	0.0031764	0.00109746	0.000316836
702	0.0602235		0.0162807	0.0117281	0.00663693	0.00559695	0.00317835	0.00109849	0.000315746
703	0.0603458		0.0162863	0.0117441	0.00668283	0.00562626	0.00317874	0.00110253	0.000317522
704	0.0608425		0.0163782	0.0118477	0.0067418	0.0056759	0.00319926	0.00111225	0.000320324
705	0.0615345		0.0165644	0.0119825	0.00681848	0.00574046	0.00323565	0.00111592	0.000323045
706	0.0622959		0.0167761	0.0121689	0.00692458	0.00582979	0.00327433	0.00112442	0.000326747
707	0.062904		0.0169096	0.0123299	0.00701472	0.00590135	0.0032997	0.0011342	0.000328636
708	0.0636208		0.0171023	0.0124704	0.00709486	0.00596861	0.00333402	0.00114471	0.000331126
709	0.0644971		0.0173379	0.0126421	0.00719258	0.00605082	0.00336701	0.0011597	0.000334666
710	0.0651034		0.017601	0.012834	0.00730175	0.00614265	0.00339879	0.00116958	0.000337517
711	0.0653972		0.0177261	0.0129779	0.00738752	0.00620764	0.00342165	0.00117246	0.000341482
712	0.0650264		0.0176292	0.0128656	0.00734364	0.00619035	0.0034125	0.00116179	0.000337089
713	0.0642462		0.0173313	0.0126036	0.00720792	0.0060793	0.00336426	0.00113386	0.000331293
714	0.06169		0.0166749	0.0121038	0.00691807	0.0057904	0.00324723	0.00110145	0.000321587
715	0.0584502		0.0158748	0.0115153	0.00655532	0.0055148	0.00311441	0.00106062	0.000305012
716	0.0553193		0.0148462	0.0107919	0.00614211	0.00517735	0.00294283	0.00100823	0.00028839
717	0.0520146		0.0136983	0.00997803	0.00567024	0.00472591	0.00274857	0.000952122	0.000272198
718	0.0495625		0.0128984	0.0094244	0.00531542	0.00444105	0.00262941	0.000907124	0.000260192
719	0.0474679		0.0123057	0.0089861	0.00502429	0.00422306	0.00257473	0.00086675	0.000253462
720	0.0455397		0.0116736	0.0084538	0.00476406	0.00395313	0.00247285	0.000826895	0.000243851
721	0.043631		0.0110389	0.00794716	0.00454415	0.00372011	0.00233338	0.000790719	0.00023205
722	0.0431676		0.0108793	0.00784278	0.00444671	0.00365799	0.00230309	0.000781517	0.00022838
723	0.0439088		0.010959	0.00793841	0.00447397	0.00370717	0.00233688	0.00079234	0.000230962
724	0.0441731		0.0109858	0.00798284	0.00451445	0.00372957	0.00236306	0.000798012	0.000231636
725	0.0440213		0.0110756	0.00803805	0.00455794	0.00375322	0.00238611	0.000802422	0.000233144
726	0.0441387		0.0111322	0.00809861	0.00458915	0.00378899	0.00239607	0.000805722	0.000234342
727	0.0448663		0.0112763	0.00823325	0.00468274	0.00385599	0.00238724	0.000819004	0.000236418
728	0.0462803		0.0114688	0.00837377	0.00476725	0.0039218	0.00242798	0.0008349	0.000241575
729	0.0466647		0.011564	0.0084707	0.00480684	0.00398015	0.00244815	0.00084315	0.000243582
730	0.0470536		0.0116268	0.00851668	0.00487757	0.00400901	0.00246144	0.000847727	0.000244904
731	0.0494972		0.0120397	0.00885621	0.00506216	0.00415221	0.00251099	0.000865693	0.000247406
732	0.0511908		0.0124747	0.00923492	0.00528722	0.00429376	0.00259166	0.000875055	0.000250905
733	0.053139		0.0130403	0.00965797	0.00557595	0.00452519	0.00268052	0.000900298	0.000259114
734	0.0563462		0.0138254	0.0101689	0.00590388	0.00486965	0.0027893	0.000937897	0.000269958
735	0.0590086		0.0145293	0.0107038	0.00622386	0.00514871	0.00288288	0.000971661	0.000278355
736	0.0609129		0.0150516	0.0111556	0.00646519	0.0053212	0.00295347	0.000996371	0.000281001
737	0.0621561		0.0152672	0.0113812	0.0065922	0.00544722	0.00297162	0.000999254	0.000279715
738	0.0634251		0.0156499	0.0116542	0.00677052	0.00559387	0.00301228	0.00100507	0.000283139
739	0.064921		0.0160342	0.0119264	0.00693864	0.00573018	0.00306324	0.00102377	0.000287545
740	0.0665641		0.0162902	0.0121882	0.00713067	0.00589781	0.00311196	0.00104354	0.000290086
741	0.0693549		0.0170547	0.012713	0.00751827	0.0061842	0.00321849	0.00107871	0.000302734
742	0.0696161		0.0173083	0.0128767	0.00758651	0.00623124	0.00321568	0.00107351	0.000299601
743	0.070822		0.0175928	0.0130463	0.00776349	0.00640428	0.00325004	0.00108091	0.000300614
744	0.0724358		0.0178977	0.0133862	0.0079852	0.00659098	0.00330071	0.00109352	0.000304779
745	0.0731384		0.0180149	0.0135104	0.00805695	0.00663492	0.00330774	0.00109679	0.000306032
746	0.073044		0.0179916	0.0134929	0.00804655	0.00662636	0.0032856	0.00109039	0.000303655
747	0.0731789		0.0179709	0.0134967	0.00804878	0.0066282	0.00327291	0.00108425	0.000301943
748	0.0744728		0.0182467	0.0136934	0.00816428	0.0067374	0.00330342	0.00108936	0.000305267
749	0.0748565		0.0183202	0.0137171	0.00819873	0.0067692	0.00330112	0.00108324	0.00030387
750	0.0749593		0.0183033	0.0137226	0.00816864	0.00675451	0.00329387	0.00108235	0.000302172
751	0.0749935		0.0182129	0.0137366	0.00816895	0.00674062	0.0032877	0.00107983	0.000302013
752	0.0735859		0.0178738	0.0135132	0.00804387	0.00663369	0.00323086	0.00106036	0.000294316
753	0.0745919		0.0181918	0.0136735	0.0081868	0.00675773	0.0032877	0.00107732	0.000294352
754	0.0752653		0.0182762	0.0137023	0.00824814	0.00682437	0.00330722	0.00108719	0.000294107
755	0.0733645		0.0177717	0.0133427	0.00797967	0.00661121	0.00320859	0.00105623	0.000285803
756	0.0702915		0.0171749	0.012928	0.00766953	0.00633017	0.00310185	0.00101644	0.000277151
757	0.0645005		0.015801	0.01196	0.00708706	0.00581564	0.00286998	0.00095168	0.000260803
758	0.0577933		0.0140264	0.0105894	0.00626062	0.00514302	0.00253497	0.00085354	0.000234993
759	0.0518113		0.0123887	0.00929852	0.00549799	0.00451067	0.00224836	0.000757885	0.000206024
760	0.0453632		0.0107194	0.0079536	0.00472734	0.00383358	0.00193236	0.000664114	0.000188159
761	0.0396016		0.00908935	0.00666193	0.00393097	0.0031701	0.00162518	0.000573812	0.000167447
762	0.0379006		0.00788069	0.00572205	0.00334303	0.00266682	0.00145262	0.000519511	0.000141627
763	0.0379472		0.00789038	0.00572908	0.00334714	0.0026701	0.0014544	0.00052015	0.000141801
764	0.0378135		0.00786258	0.00570889	0.00333535	0.00266069	0.00144928	0.000518317	0.000141302
765	0.0381109		0.00792441	0.00575379	0.00336158	0.00268162	0.00146068	0.000522394	0.000142413
766	0.0414805		0.00820788	0.00590482	0.0034862	0.00274729	0.00152228	0.000531274	0.000142994
767	0.0469981		0.00976043	0.00717642	0.00420264	0.00332095	0.00178784	0.00060608	0.000168356
768	0.0524298		0.0113728	0.00849496	0.00488965	0.00393204	0.00207134	0.000687445	0.000188993
769	0.0588045		0.0129944	0.00974468	0.00570911	0.00465501	0.00239178	0.000785776	0.000213758
770	0.064414		0.0145074	0.0109714	0.00652759	0.00532006	0.00267175	0.00088893	0.00023697
771	0.0672333		0.0155236	0.0118015	0.00699986	0.00578078	0.00283128	0.000937405	0.000246354
772	0.069124		0.0162827	0.0122994	0.00732945	0.0061272	0.0029268	0.000958553	0.000252652
773	0.0705235		0.0166124	0.0125484	0.00747784	0.00625125	0.00298606	0.000983005	0.000257768
774	0.0711938		0.0167703	0.0126677	0.00754892	0.00631067	0.00301444	0.000992348	0.000260218
775	0.0719795		0.0169554	0.0128075	0.00763223	0.00638032	0.00304771	0.0010033	0.00026309
776	0.0727145		0.0172068	0.0129341	0.00776674	0.00645217	0.00305632	0.0010064	0.000260928
777	0.0732805		0.0173148	0.0130665	0.00780922	0.00653125	0.00306971	0.00100388	0.000263757
778	0.0731314		0.0173688	0.0131533	0.00778882	0.00660484	0.00308564	0.0009982	0.000262672
779	0.0731191		0.0172765	0.0130546	0.00777277	0.00655945	0.00308371	0.000997641	0.000260229
780	0.070924		0.0166685	0.0126509	0.00757009	0.00631302	0.00300506	0.000952924	0.000254599
781	0.0701279		0.0165485	0.0125796	0.00752105	0.0062822	0.00300875	0.000932108	0.000257549
782	0.0698291		0.0165006	0.0125383	0.00749555	0.00632552	0.00294235	0.0009317	0.000256327
783	0.0696609		0.0164615	0.0125427	0.00746714	0.00626307	0.00290719	0.00093541	0.000249365
784	0.068381		0.0162596	0.0124168	0.00730494	0.00605323	0.00288294	0.000917219	0.000243368
785	0.0672414		0.0159964	0.0122668	0.00718166	0.00597685	0.00283895	0.000903148	0.000244469
786	0.0656533		0.0155993	0.0120048	0.00697679	0.00583415	0.0027955	0.00089957	0.000244866
787	0.0644185		0.0152866	0.011743	0.00678267	0.00563223	0.00278323	0.000891048	0.000241963
788	0.0640676		0.0152021	0.0114986	0.00670119	0.00553769	0.00280244	0.000879645	0.000239571
789	0.0631437		0.0149648	0.0113596	0.00664163	0.00544765	0.00275798	0.000858138	0.000237246
790	0.0626202		0.014745	0.0112238	0.0065717	0.00539808	0.00270121	0.00085767	0.000234124
791	0.0618989		0.0147272	0.0110714	0.00647707	0.00535797	0.00265219	0.000854756	0.000229591
792	0.0608753		0.0145439	0.0109973	0.00636919	0.00526358	0.00265408	0.000846923	0.000228591
793	0.0605454		0.014242	0.0108501	0.00632928	0.00523587	0.00265505	0.000845425	0.000227351
794	0.0600077		0.0141948	0.0107682	0.00628928	0.00524975	0.00264074	0.000840846	0.000220631
795	0.059805		0.0140213	0.0106842	0.00619789	0.00521336	0.00261377	0.000839587	0.000218317
796	0.0603985		0.0138958	0.0106113	0.00620793	0.00513461	0.00257925	0.00085168	0.000219422
797	0.0598374		0.0138929	0.0106084	0.00622162	0.0050757	0.00257557	0.000855129	0.00021848
798	0.0590033		0.0136939	0.0105594	0.00616109	0.00509596	0.00258073	0.000843904	0.000219144
799	0.059205		0.0135689	0.0104583	0.00607268	0.00500175	0.0025733	0.000847332	0.000221497
800	0.0584557		0.0134805	0.0102651	0.00597289	0.00482693	0.0025745	0.000821344	0.000223092
801	0.0577133		0.0133968	0.0100541	0.00593066	0.00479495	0.00253183	0.000789905	0.00022088
802	0.0580863		0.0135262	0.0100644	0.00590607	0.00485332	0.00245751	0.000795835	0.000220998
803	0.0583788		0.0135682	0.0102715	0.00590803	0.00492411	0.00246449	0.000794142	0.000219917
804	0.0584335		0.0135137	0.0103657	0.00594019	0.00489955	0.00249117	0.000787187	0.000218514
805	0.0576284		0.0134273	0.010227	0.00588847	0.00486019	0.00251957	0.000793461	0.000215172
806	0.0574235		0.0132755	0.0101587	0.0058921	0.00489257	0.00252047	0.000805124	0.000219521
807	0.0581079		0.0132456	0.0102146	0.00592392	0.00489867	0.00247449	0.000812659	0.000215043
808	0.05754		0.0130441	0.0100112	0.0058799	0.00486276	0.00244597	0.000802695	0.000213298
809	0.0558731		0.0125859	0.00964955	0.00576735	0.0047655	0.00241629	0.000791468	0.000207617
810	0.0553372		0.0124325	0.00945846	0.00551882	0.00457865	0.00241054	0.000763142	0.000204774
811	0.0533667		0.0120805	0.00912492	0.00518099	0.00432235	0.00229414	0.000718767	0.000198382
812	0.049764		0.0112448	0.00861502	0.00496088	0.00412745	0.00214814	0.000705962	0.000183897
813	0.0466617		0.0105142	0.00799514	0.00460554	0.00381416	0.00205459	0.000668285	0.000173102
814	0.0434987		0.00983631	0.00736491	0.00411387	0.0033923	0.00190767	0.000626163	0.000166917
815	0.0406531		0.0091076	0.00686277	0.00378554	0.00307483	0.00179561	0.000573757	0.000162132
816	0.0396711		0.00845679	0.0064478	0.00357384	0.00292968	0.00171611	0.000533196	0.000160552
817	0.0392411		0.00821862	0.0062801	0.00348821	0.00285492	0.00168949	0.000542554	0.00015914
818	0.0381896		0.00829638	0.00622677	0.0034443	0.0028025	0.00169498	0.000539947	0.000156791
819	0.037933		0.00830556	0.00616202	0.00338662	0.00278772	0.00166919	0.000536779	0.000152217
820	0.0383652		0.00828053	0.00623224	0.00341359	0.00278305	0.00164074	0.000542896	0.000147134
821	0.0391726		0.0084593	0.00633917	0.00349387	0.00282736	0.00168073	0.000552532	0.000150494
822	0.0395719		0.00860313	0.00645208	0.00357654	0.00289426	0.00172049	0.000556798	0.0001501
823	0.0400279		0.00870225	0.00652642	0.00360015	0.00293796	0.00174032	0.000553715	0.000146236
824	0.0405821		0.00872249	0.00661678	0.00365944	0.00297864	0.00177824	0.000551871	0.000143492
825	0.0406503		0.00894495	0.00675926	0.00372541	0.0030398	0.00180616	0.000554207	0.000145744
826	0.04133		0.00904893	0.00691265	0.00379795	0.00310473	0.00183683	0.000563619	0.000145657
827	0.0413843		0.00906287	0.00699534	0.00384338	0.00312839	0.00183336	0.000570361	0.000147128
828	0.0424062		0.00925801	0.00715008	0.00394445	0.0032207	0.00188745	0.000583964	0.000151749
829	0.043207		0.00941017	0.00725844	0.00402901	0.00330469	0.00190091	0.000599194	0.000152446
830	0.0435631		0.00946143	0.00731826	0.0040517	0.00331602	0.00190832	0.000598732	0.000153702
831	0.0441052		0.00975206	0.00747537	0.00414634	0.00341545	0.00194344	0.000601987	0.000152767
832	0.0457619		0.0100522	0.00770543	0.00425927	0.00349037	0.00199023	0.000619241	0.000161584
833	0.0462543		0.0100593	0.00775158	0.00432772	0.00354646	0.00203545	0.000630108	0.000164181
834	0.046352		0.0101898	0.00785213	0.00438386	0.00359247	0.00203963	0.000638282	0.000168677
835	0.0471871		0.0105276	0.00807371	0.00455351	0.00372448	0.00207638	0.000649782	0.000177441
836	0.0485045		0.0107103	0.00824455	0.00469843	0.00391138	0.00207617	0.000659467	0.000173884
837	0.049596		0.010957	0.00843009	0.00480416	0.00406152	0.0021229	0.000674308	0.000177797
838	0.0502958		0.0112997	0.00882413	0.00494887	0.00418104	0.00218537	0.000692729	0.000175145
839	0.0510206		0.0115752	0.00907764	0.00502018	0.00424128	0.00221686	0.000707669	0.000185666
840	0.0516193		0.0116505	0.00914149	0.00507909	0.00429106	0.00222259	0.000715973	0.000189669

## Sheet: 5nm bins
	Daylight		Civil twilight
Date and time	2014-07-19 18:08:00		2014-06-30 20:28:00	2014-06-30 20:35:00	2014-06-30 20:41:00	2014-06-30 20:47:00	2014-06-30 20:53:00	2014-06-30 20:59:00	2014-06-30 21:06:00
Date number	10		1	1	1	1	1	1	1
Solar elevation	24.0662		0.0421419	-1.10451	-2.07497	-3.03496	-3.98411	-4.92202	-6.00306
Lunar elevation	-34.5618		21.071	19.755	18.6261	17.4967	16.3672	15.2378	13.9176
Fraction of moon illuminated	0.417		0.12	0.12	0.12	0.120417	0.121	0.121	0.121
Wavelength (nm)
300	0		0	0	0	0	0	0	0
305	0		0	0	0	0	0	0	0
310	0		0	0	0	0	0	0	0
315	0		0	0	0	0	0	0	0
320	0		0	0	0	0	0	0	0
325	0		0	0	0	0	0	0	0
330	0		0	0	0	0	0	0	0
335	0		0	0	0	0	0	0	0
340	0.212914		0.0528336	0.035886	0.0211715	0.0159861	0.0105952	0.0056891	0.00236637
345	0.208481		0.0542497	0.0374662	0.0215077	0.0163137	0.0111877	0.00590938	0.00251027
350	0.223971		0.0584084	0.0398189	0.0234686	0.0178484	0.0121182	0.00658362	0.00268733
355	0.205257		0.0544424	0.0374428	0.0221544	0.0167825	0.0113118	0.006152	0.00253974
360	0.210482		0.0552514	0.0380475	0.0227511	0.0172145	0.0117194	0.0063071	0.00257145
365	0.234019		0.0619276	0.0424113	0.0252816	0.0192118	0.0130256	0.00702252	0.00285841
370	0.249018		0.0667256	0.0455661	0.0270991	0.0207356	0.0140034	0.00755015	0.00307123
375	0.234171		0.0627296	0.04261	0.025441	0.0194465	0.0131077	0.00708584	0.00285602
380	0.233863		0.0632386	0.0428253	0.0256638	0.0196065	0.0130841	0.00712026	0.00284508
385	0.234386		0.0631955	0.0427246	0.0255836	0.0194922	0.0130627	0.0070668	0.00281944
390	0.254901		0.0686569	0.0462355	0.0276524	0.0211685	0.014222	0.00764115	0.0030295
395	0.261258		0.0695995	0.0468362	0.0278037	0.021324	0.0143319	0.00769389	0.00305915
400	0.355075		0.0949716	0.0635434	0.0379062	0.0289469	0.0194097	0.0105533	0.00411796
405	0.406586		0.110522	0.0737507	0.0441443	0.033639	0.0225552	0.012197	0.00474718
410	0.429109		0.116743	0.077734	0.0465516	0.0355385	0.0238004	0.0128335	0.00498282
415	0.435595		0.11968	0.0796958	0.0478024	0.0363461	0.0242238	0.0131497	0.00505216
420	0.437167		0.119912	0.0800068	0.0477227	0.0363711	0.0243217	0.0131099	0.00502341
425	0.426143		0.118521	0.0789781	0.0473026	0.0360396	0.0238444	0.0128295	0.00492328
430	0.413113		0.113253	0.0759291	0.0454498	0.0344401	0.022814	0.0122637	0.00469025
435	0.434287		0.11975	0.0798858	0.0475298	0.0363332	0.0239664	0.0128658	0.00487155
440	0.475101		0.131371	0.087381	0.0522346	0.0397259	0.0263027	0.0141334	0.00531381
445	0.501698		0.138712	0.0926065	0.0555928	0.0420401	0.0277045	0.0148186	0.00553951
450	0.523091		0.145359	0.0970649	0.0582355	0.0441323	0.0288805	0.0153904	0.00571783
455	0.536365		0.1498	0.0999502	0.0599596	0.0454048	0.0296234	0.0156853	0.00582136
460	0.54059		0.149799	0.100184	0.0599691	0.0453019	0.029331	0.0154175	0.00569077
465	0.538182		0.14841	0.0997759	0.0597695	0.0452154	0.0291603	0.0152269	0.00556761
470	0.530496		0.146462	0.0991377	0.0595246	0.0449154	0.028919	0.0150619	0.00549198
475	0.531029		0.144774	0.0979374	0.0582138	0.0441592	0.0282783	0.0145129	0.00531873
480	0.536822		0.145136	0.0976737	0.0580701	0.0439169	0.0276549	0.0140765	0.00509677
485	0.505228		0.138047	0.0926086	0.0550709	0.0417702	0.0261351	0.0131268	0.00471774
490	0.496342		0.135953	0.0913618	0.0546214	0.0411594	0.0256429	0.0127883	0.00457669
495	0.509438		0.13946	0.0940065	0.056051	0.0421583	0.0261117	0.0128646	0.00453368
500	0.493809		0.133412	0.0901409	0.0535505	0.0400595	0.0246561	0.0119557	0.00419517
505	0.480535		0.127008	0.0852963	0.0504281	0.0377501	0.0228606	0.0108267	0.00373996
510	0.482549		0.126912	0.0852647	0.0504089	0.0376107	0.0226353	0.0106113	0.00363602
515	0.463933		0.12226	0.0821333	0.0486634	0.0362849	0.0216508	0.0100796	0.00343054
520	0.456445		0.118865	0.0798484	0.0471357	0.0351534	0.0207642	0.00944506	0.00319847
525	0.467711		0.118104	0.0792256	0.0465068	0.0346327	0.020144	0.00901388	0.00298807
530	0.472893		0.115432	0.0767991	0.0449255	0.033125	0.0189568	0.00828816	0.00270609
535	0.475262		0.114774	0.0764132	0.0444277	0.0328232	0.0186151	0.00799889	0.00256978
540	0.46501		0.110959	0.0742559	0.0429947	0.0319731	0.0179901	0.00758615	0.00241474
545	0.459977		0.107819	0.0720534	0.041473	0.0306475	0.0171767	0.00711703	0.00223063
550	0.461938		0.106905	0.0714794	0.0408118	0.0302685	0.0167697	0.00680912	0.00212779
555	0.457608		0.104591	0.0698954	0.039804	0.0295075	0.0162013	0.00643422	0.00199508
560	0.444451		0.0992256	0.0660332	0.0375651	0.0275943	0.0149399	0.00584924	0.0017738
565	0.432683		0.0929181	0.0617304	0.0347597	0.0252834	0.0136772	0.00520485	0.00156493
570	0.415466		0.0862412	0.0566686	0.0316543	0.0230394	0.0124702	0.00465852	0.00139665
575	0.405899		0.0821922	0.0536461	0.0296589	0.0215418	0.0117627	0.00434109	0.0012968
580	0.410397		0.0839433	0.0551708	0.0305019	0.0223063	0.0121126	0.00444076	0.00130603
585	0.40478		0.0859303	0.0567629	0.0316972	0.0232278	0.0125445	0.00453572	0.00132868
590	0.370648		0.078691	0.0520086	0.0289212	0.02148	0.0117379	0.00417386	0.00123151
595	0.362675		0.0751611	0.0494373	0.0273494	0.020382	0.0111467	0.0038951	0.00113396
600	0.381468		0.0774274	0.0511857	0.0281308	0.0208891	0.0110325	0.00377857	0.00107445
605	0.396629		0.0804051	0.0532167	0.0293209	0.0219122	0.0112543	0.00381103	0.00107503
610	0.39502		0.0823535	0.0549286	0.0302195	0.0227661	0.011659	0.00395559	0.00110928
615	0.385784		0.0828932	0.055682	0.0308039	0.0235839	0.0121055	0.00412839	0.00116332
620	0.384276		0.0838261	0.0566224	0.0314314	0.0240626	0.0125252	0.00430144	0.00121251
625	0.373705		0.0823617	0.0555775	0.030792	0.0237015	0.0124809	0.004346	0.00122316
630	0.359914		0.0788243	0.0536192	0.0296277	0.0229056	0.012361	0.00431682	0.00122647
635	0.364828		0.0828564	0.0565708	0.0314428	0.0244493	0.0131776	0.00458697	0.00130142
640	0.373092		0.0878149	0.0604443	0.0339118	0.0269163	0.0142574	0.00491951	0.0014062
645	0.359281		0.0872545	0.0605769	0.0340376	0.0273127	0.0145274	0.00507252	0.00142007
650	0.342021		0.0841942	0.0586785	0.0330752	0.0264971	0.0145018	0.0050533	0.00144
655	0.335062		0.083769	0.0589998	0.0332958	0.027041	0.0146985	0.00508546	0.00145966
660	0.349042		0.0884198	0.0622893	0.035256	0.0288511	0.0155432	0.00539883	0.00154742
665	0.364542		0.0953679	0.0678546	0.0382277	0.0317031	0.0166724	0.00577892	0.00164803
670	0.369446		0.0980668	0.069756	0.039786	0.0330045	0.0173285	0.00601994	0.00173223
675	0.361645		0.0975858	0.0700997	0.0396036	0.0332319	0.0175129	0.00608538	0.00175185
680	0.360678		0.0981875	0.0706627	0.0400928	0.0338662	0.0177259	0.00619189	0.0017906
685	0.332363		0.0895786	0.0647855	0.0364123	0.0307435	0.0163996	0.00576709	0.00167631
690	0.288477		0.0740534	0.0530249	0.0292711	0.0241966	0.0139058	0.00492179	0.00146652
695	0.290369		0.0765215	0.0549445	0.0310122	0.0258882	0.0147277	0.00519229	0.00150352
700	0.298768		0.0807305	0.05842	0.0329504	0.0279092	0.0158106	0.00546943	0.00159132
705	0.307673		0.0828222	0.0599123	0.0340924	0.0287023	0.0161783	0.00557959	0.00161523
710	0.325517		0.0880052	0.0641701	0.0365087	0.0307133	0.016994	0.0058479	0.00168759
715	0.292251		0.0793741	0.0575766	0.0327766	0.027574	0.015572	0.00530311	0.00152506
720	0.227699		0.0583682	0.042269	0.0238203	0.0197656	0.0123643	0.00413448	0.00121926
725	0.220106		0.0553778	0.0401902	0.0227897	0.0187661	0.0119305	0.00401211	0.00116572
730	0.235268		0.058134	0.0425834	0.0243878	0.020045	0.0123072	0.00423864	0.00122452
735	0.295043		0.0726467	0.053519	0.0311193	0.0257435	0.0144144	0.00485831	0.00139178
740	0.332821		0.0814511	0.0609411	0.0356534	0.0294891	0.0155598	0.00521768	0.00145043
745	0.365692		0.0900744	0.0675518	0.0402847	0.0331746	0.0165387	0.00548395	0.00153016
750	0.374796		0.0915164	0.0686128	0.0408432	0.0337726	0.0164693	0.00541173	0.00151086
755	0.366822		0.0888587	0.0667133	0.0398984	0.0330561	0.0160429	0.00528114	0.00142902
760	0.226816		0.0535969	0.039768	0.0236367	0.0191679	0.00966182	0.00332057	0.000940795
765	0.190554		0.0396221	0.028769	0.0168079	0.0134081	0.00730338	0.00261197	0.000712065
770	0.32207		0.0725371	0.0548569	0.0326379	0.0266003	0.0133588	0.00444465	0.00118485
775	0.359898		0.0847769	0.0640376	0.0381612	0.0319016	0.0152385	0.0050165	0.00131545
780	0.35462		0.0833425	0.0632544	0.0378504	0.0315651	0.0150253	0.00476462	0.00127299

## Sheet: RSPDs
	Daylight		Civil twilight
Date and time	2014-07-19 18:08:00		2014-06-30 20:28:00	2014-06-30 20:35:00	2014-06-30 20:41:00	2014-06-30 20:47:00	2014-06-30 20:53:00	2014-06-30 20:59:00	2014-06-30 21:06:00
Date number	10		1	1	1	1	1	1	1
Solar elevation	24.0662		0.0421419	-1.10451	-2.07497	-3.03496	-3.98411	-4.92202	-6.00306
Lunar elevation	-34.5618		21.071	19.755	18.6261	17.4967	16.3672	15.2378	13.9176
Fraction of moon illuminated	0.417		0.12	0.12	0.12	0.120417	0.121	0.121	0.121
Wavelength (nm)
300	0		0	0	0	0	0	0	0
305	0		0	0	0	0	0	0	0
310	0		0	0	0	0	0	0	0
315	0		0	0	0	0	0	0	0
320	0		0	0	0	0	0	0	0
325	0		0	0	0	0	0	0	0
330	0		0	0	0	0	0	0	0
335	0		0	0	0	0	0	0	0
340	0.636079		0.627311	0.62151	0.630008	0.614317	0.690495	0.839471	1.01881
345	0.622836		0.644125	0.648877	0.640014	0.626908	0.729109	0.871975	1.08076
350	0.669112		0.693502	0.689623	0.698364	0.685882	0.789752	0.971465	1.15699
355	0.613202		0.646413	0.648472	0.659257	0.644923	0.737199	0.907775	1.09345
360	0.628813		0.656018	0.658943	0.677013	0.661524	0.763765	0.930662	1.1071
365	0.699129		0.735287	0.73452	0.752313	0.738275	0.848887	1.03623	1.23065
370	0.74394		0.792255	0.789158	0.806398	0.796831	0.912614	1.11408	1.32227
375	0.699584		0.744809	0.737962	0.757057	0.747293	0.854242	1.04557	1.22962
380	0.698664		0.750853	0.741691	0.763689	0.753442	0.852701	1.05065	1.22491
385	0.700226		0.750341	0.739946	0.761301	0.749051	0.851307	1.04276	1.21387
390	0.761514		0.815186	0.800752	0.822864	0.81347	0.926861	1.12751	1.30431
395	0.780506		0.826378	0.811155	0.827365	0.819445	0.934022	1.13529	1.31707
400	1.06078		1.12763	1.10051	1.12799	1.11238	1.26495	1.55722	1.77293
405	1.21467		1.31226	1.27729	1.31362	1.29269	1.46994	1.79976	2.04383
410	1.28196		1.38613	1.34627	1.38526	1.36568	1.55109	1.89369	2.14528
415	1.30134		1.421	1.38025	1.42247	1.39672	1.57869	1.94034	2.17513
420	1.30603		1.42375	1.38564	1.4201	1.39768	1.58506	1.93446	2.16276
425	1.2731		1.40724	1.36782	1.4076	1.38494	1.55396	1.89309	2.11964
430	1.23417		1.34469	1.31502	1.35247	1.32347	1.4868	1.8096	2.01932
435	1.29743		1.42184	1.38354	1.41436	1.39622	1.56191	1.89845	2.09738
440	1.41936		1.55981	1.51335	1.55437	1.5266	1.71417	2.0855	2.28779
445	1.49882		1.64697	1.60385	1.6543	1.61553	1.80553	2.1866	2.38496
450	1.56273		1.7259	1.68107	1.73294	1.69593	1.88217	2.27098	2.46173
455	1.60239		1.77862	1.73104	1.78424	1.74483	1.93058	2.31449	2.5063
460	1.61501		1.77861	1.73508	1.78453	1.74087	1.91152	2.27497	2.45008
465	1.60781		1.76212	1.72802	1.77859	1.73755	1.9004	2.24685	2.39705
470	1.58485		1.73899	1.71697	1.7713	1.72602	1.88467	2.22251	2.36449
475	1.58644		1.71895	1.69618	1.73229	1.69696	1.84292	2.14149	2.2899
480	1.60375		1.72325	1.69161	1.72802	1.68765	1.80229	2.0771	2.19434
485	1.50936		1.63908	1.60389	1.63877	1.60515	1.70325	1.93696	2.03116
490	1.48282		1.61422	1.58229	1.62539	1.58168	1.67117	1.88702	1.97043
495	1.52194		1.65586	1.6281	1.66793	1.62007	1.70172	1.89827	1.95191
500	1.47525		1.58404	1.56115	1.59352	1.53942	1.60686	1.76416	1.80617
505	1.43559		1.50801	1.47724	1.50061	1.45067	1.48984	1.59756	1.61019
510	1.44161		1.50687	1.4767	1.50004	1.44531	1.47516	1.56578	1.56544
515	1.386		1.45164	1.42247	1.4481	1.39436	1.411	1.48732	1.47697
520	1.36362		1.41133	1.38289	1.40264	1.35088	1.35322	1.39369	1.37705
525	1.39728		1.40229	1.37211	1.38392	1.33088	1.3128	1.33007	1.28647
530	1.41276		1.37057	1.33008	1.33687	1.27294	1.23543	1.22298	1.16507
535	1.41984		1.36275	1.3234	1.32205	1.26134	1.21316	1.1803	1.10638
540	1.38921		1.31745	1.28604	1.27941	1.22867	1.17243	1.1194	1.03963
545	1.37418		1.28017	1.24789	1.23413	1.17773	1.11942	1.05017	0.960365
550	1.38004		1.26932	1.23795	1.21445	1.16316	1.0929	1.00474	0.916089
555	1.3671		1.24185	1.21052	1.18446	1.13392	1.05585	0.94942	0.858955
560	1.32779		1.17814	1.14363	1.11784	1.0604	0.973643	0.863101	0.763682
565	1.29264		1.10325	1.06911	1.03436	0.971596	0.891357	0.768016	0.673758
570	1.2412		1.02397	0.981443	0.941951	0.885364	0.812693	0.6874	0.601307
575	1.21262		0.975895	0.929095	0.88257	0.827813	0.766584	0.640562	0.558316
580	1.22606		0.996686	0.955502	0.907658	0.857194	0.789385	0.655269	0.562292
585	1.20928		1.02028	0.983077	0.943227	0.892605	0.817534	0.66928	0.572042
590	1.10731		0.934324	0.900735	0.86062	0.825437	0.764971	0.615886	0.530209
595	1.08349		0.892413	0.856204	0.813847	0.783243	0.726437	0.574753	0.488208
600	1.13963		0.919321	0.886484	0.837101	0.802732	0.718998	0.557558	0.462591
605	1.18493		0.954676	0.92166	0.872514	0.842046	0.733452	0.562348	0.462839
610	1.18012		0.97781	0.951307	0.899254	0.874862	0.759825	0.583678	0.477582
615	1.15253		0.984218	0.964357	0.916644	0.90629	0.788928	0.609176	0.500853
620	1.14802		0.995295	0.980643	0.935315	0.924684	0.816279	0.63471	0.522029
625	1.11644		0.977907	0.962546	0.916291	0.910806	0.813388	0.641286	0.526614
630	1.07524		0.935906	0.92863	0.881642	0.880222	0.805575	0.636981	0.528041
635	1.08992		0.983782	0.979748	0.935656	0.939543	0.858794	0.676843	0.560307
640	1.11461		1.04265	1.04683	1.00913	1.03435	0.929167	0.725913	0.605417
645	1.07335		1.036	1.04913	1.01287	1.04958	0.946765	0.748491	0.61139
650	1.02179		0.999666	1.01625	0.984233	1.01824	0.945093	0.745654	0.619971
655	1.001		0.994616	1.02182	0.990798	1.03914	0.957912	0.750399	0.628433
660	1.04276		1.04984	1.07879	1.04913	1.1087	1.01296	0.79664	0.666219
665	1.08907		1.13233	1.17517	1.13756	1.2183	1.08656	0.852724	0.709535
670	1.10372		1.16438	1.2081	1.18393	1.2683	1.12931	0.88829	0.745789
675	1.08041		1.15867	1.21405	1.1785	1.27705	1.14133	0.897946	0.754236
680	1.07752		1.16581	1.22381	1.19306	1.30142	1.15521	0.913663	0.770919
685	0.992933		1.0636	1.12202	1.08354	1.18142	1.06877	0.85098	0.721711
690	0.861824		0.87926	0.918337	0.871031	0.929833	0.906253	0.726249	0.631387
695	0.867475		0.908565	0.951582	0.922841	0.994839	0.959816	0.766163	0.647319
700	0.892568		0.95854	1.01177	0.980517	1.0725	1.03039	0.807058	0.68512
705	0.919169		0.983375	1.03762	1.0145	1.10298	1.05435	0.823312	0.695412
710	0.97248		1.04492	1.11136	1.0864	1.18026	1.10751	0.862903	0.726565
715	0.873097		0.942435	0.997169	0.975346	1.05962	1.01484	0.782515	0.656592
720	0.680247		0.693025	0.732056	0.708831	0.759559	0.805789	0.610074	0.524933
725	0.657565		0.657519	0.696054	0.678162	0.721149	0.777523	0.592018	0.501884
730	0.702861		0.690244	0.737501	0.725718	0.770295	0.80207	0.625444	0.527199
735	0.881438		0.862559	0.926895	0.926029	0.989279	0.939397	0.716881	0.599208
740	0.994298		0.967096	1.05544	1.06095	1.13321	1.01405	0.76991	0.624462
745	1.0925		1.06948	1.16993	1.19877	1.27484	1.07784	0.809201	0.658788
750	1.1197		1.0866	1.1883	1.21539	1.29782	1.07332	0.798543	0.650479
755	1.09588		1.05505	1.15541	1.18727	1.27029	1.04553	0.779274	0.615242
760	0.677611		0.636373	0.688741	0.703367	0.736589	0.629669	0.489976	0.405046
765	0.56928		0.470446	0.498249	0.500159	0.51525	0.475967	0.385417	0.306569
770	0.962181		0.861256	0.950065	0.97122	1.0222	0.870601	0.655843	0.51012
775	1.07519		1.00658	1.10907	1.13558	1.22592	0.993108	0.740224	0.566348
780	1.05942		0.989553	1.0955	1.12633	1.21299	0.979212	0.703057	0.548069
